# Supplementary material for: Safety of tildrakizumab: a disproportionality analysis based on the FDA adverse event reporting system (FAERS) database from 2018–2023
Source: Front Pharmacol. 2024 Jul 10;15:1420478. doi: 10.3389/fphar.2024.1420478 (PMC11267582; doi:10.3389/fphar.2024.1420478)
Supplement: Supplementary file 5 [file Table5.XLSX]

## Sheet: Sheet 1
Supplementary Table 5 The all PTs of Tildrakizumab
PT	a	b	c	d	SOC	ROR(95%Cl)	PRR(c2)	EBGM(EBGM05)	IC(IC025)
DRUG INEFFECTIVE	138	1989	632558	26432951	GENERAL DISORDERS AND ADMINISTRATION SITE CONDITIONS	2.89927627380673 ( 2.43977512096315 - 3.44531872615385 )	2.77605101485735 ( 160.523928025724 )	2.77566363286023 ( 2.40249283986868 )	1.4728327463718 ( -0.194225480094202 )
PSORIASIS	57	2070	64994	27000515	SKIN AND SUBCUTANEOUS TISSUE DISORDERS	11.4394012067112 ( 8.79156471083365 - 14.884711001086 )	11.1596429233155 ( 528.014343315524 )	11.1507406828176 ( 8.9461028199302 )	3.4790676385699 ( 1.81197495591378 )
DEATH	35	2092	384266	26681243	GENERAL DISORDERS AND ADMINISTRATION SITE CONDITIONS	1.1616638180318 ( 0.831750933172552 - 1.62243620331986 )	1.1590036235649 ( 0.774404660296419 )	1.15898914239825 ( 0.876354663431278 )	0.21286705100221 ( -1.45419372793302 )
PRURITUS	31	2096	165111	26900398	SKIN AND SUBCUTANEOUS TISSUE DISORDERS	2.40964526824679 ( 1.69016550230307 - 3.43539748673854 )	2.38910036776929 ( 25.1866729807232 )	2.38883960968594 ( 1.77545580925463 )	1.25630999231303 ( -0.410759414370886 )
CONDITION AGGRAVATED	30	2097	153332	26912177	GENERAL DISORDERS AND ADMINISTRATION SITE CONDITIONS	2.51095456437445 ( 1.75107873891187 - 3.60057642426221 )	2.48964349858638 ( 26.8863270707092 )	2.48935210107619 ( 1.84123654822928 )	1.31577030366171 ( -0.351300265067329 )
PNEUMONIA	30	2097	142008	26923501	INFECTIONS AND INFESTATIONS	2.71232386996433 ( 1.89150356059273 - 3.8893401677092 )	2.68817261650926 ( 31.9662018378685 )	2.68781605574034 ( 1.98802478703724 )	1.42643440874478 ( -0.24063745873894 )
DIARRHOEA	29	2098	287434	26778075	GASTROINTESTINAL DISORDERS	1.28775643562503 ( 0.892626868730072 - 1.85779377205276 )	1.28383309917316 ( 1.83911396686786 )	1.28380446536681 ( 0.944758984075207 )	0.360425484136661 ( -1.30663748492508 )
URINARY TRACT INFECTION	29	2098	75810	26989699	INFECTIONS AND INFESTATIONS	4.92112117004166 ( 3.41097221101465 - 7.09986246502673 )	4.86765971544306 ( 89.336046441738 )	4.86618076488006 ( 3.58089751230885 )	2.28278991332036 ( 0.615702693232258 )
RASH	28	2099	197496	26868013	SKIN AND SUBCUTANEOUS TISSUE DISORDERS	1.81477521146942 ( 1.24990530418226 - 2.63492686777465 )	1.80404944469878 ( 10.1063513098863 )	1.80393546672926 ( 1.32043001722273 )	0.851147729117162 ( -0.815919197379734 )
THERAPY CESSATION	23	2104	31066	27034443	SURGICAL AND MEDICAL PROCEDURES	9.51292753940525 ( 6.30652665541217 - 14.3495453701623 )	9.42087425618648 ( 173.192340673424 )	9.41464439649681 ( 6.67462292233403 )	3.23490660337914 ( 1.5677719750443 )
FATIGUE	18	2109	350452	26715057	GENERAL DISORDERS AND ADMINISTRATION SITE CONDITIONS	0.650614125007495 ( 0.409100588852144 - 1.03470576966648 )	0.653570846093468 ( 3.34846938841938 )	0.653588638557218 ( 0.443310471509894 )	-0.613545189799762 ( -2.28060659631882 )
PAIN	17	2110	305500	26760009	GENERAL DISORDERS AND ADMINISTRATION SITE CONDITIONS	0.705734756944175 ( 0.437880115808977 - 1.13743814614393 )	0.70808666532779 ( 2.06907406739594 )	0.708102908373805 ( 0.474955317293869 )	-0.497969052923981 ( -2.16503150837937 )
OFF LABEL USE	17	2110	472719	26592790	INJURY, POISONING AND PROCEDURAL COMPLICATIONS	0.453239040870237 ( 0.281217959546053 - 0.730485451571351 )	0.457609015625858 ( 11.1228382415455 )	0.457628520480014 ( 0.306952483705365 )	-1.12775112783906 ( -2.79481069054308 )
COVID-19	17	2110	143355	26922154	INFECTIONS AND INFESTATIONS	1.51308534591073 ( 0.938794793733914 - 2.43868764429759 )	1.50898452274172 ( 2.9337849590767 )	1.50892417109087 ( 1.01208823738299 )	0.593520307030973 ( -1.07355139679561 )
PSORIATIC ARTHROPATHY	15	2112	21256	27044253	MUSCULOSKELETAL AND CONNECTIVE TISSUE DISORDERS	9.03630318551767 ( 5.43689618343221 - 15.0186379334265 )	8.97962967927284 ( 106.373478917161 )	8.97400256041669 ( 5.86636731675256 )	3.16575159563672 ( 1.49857988912539 )
DYSPNOEA	15	2112	233901	26831608	RESPIRATORY, THORACIC AND MEDIASTINAL DISORDERS	0.814726733649162 ( 0.490278052000691 - 1.3538840823364 )	0.816033315217222 ( 0.62748496931742 )	0.816045112188236 ( 0.533526508105589 )	-0.293279186157169 ( -1.96034414480971 )
CEREBROVASCULAR ACCIDENT	14	2113	52352	27013157	NERVOUS SYSTEM DISORDERS	3.41877566268079 ( 2.02111233133809 - 5.78296755232813 )	3.40285518347179 ( 23.7938464525556 )	3.40221278243737 ( 2.19155083497086 )	1.76647337338441 ( 0.0993713887929983 )
THERAPEUTIC RESPONSE DECREASED	13	2114	22985	27042524	GENERAL DISORDERS AND ADMINISTRATION SITE CONDITIONS	7.23504247453555 ( 4.19338291447578 - 12.4829620084617 )	7.19693455156002 ( 69.386217189767 )	7.19343163177698 ( 4.55756930290957 )	2.84668017359476 ( 1.17951728334706 )
HEADACHE	13	2114	259578	26805931	NERVOUS SYSTEM DISORDERS	0.635040440392252 ( 0.368116661378586 - 1.09551238301284 )	0.637271034785717 ( 2.70986141399387 )	0.637289199808957 ( 0.403816882874457 )	-0.649979883398387 ( -2.31704378564704 )
THERAPY INTERRUPTED	13	2114	38638	27026871	SURGICAL AND MEDICAL PROCEDURES	4.30149576769219 ( 2.49327334700083 - 7.42111403939365 )	4.28131737324931 ( 32.7293137023894 )	4.28021372455064 ( 2.71197182400705 )	2.0976828367318 ( 0.430563926483757 )
ARTHRALGIA	12	2115	187293	26878216	MUSCULOSKELETAL AND CONNECTIVE TISSUE DISORDERS	0.81423500244033 ( 0.461658165558638 - 1.43608125808141 )	0.815283041918805 ( 0.50567823758601 )	0.815294876111683 ( 0.507129428094072 )	-0.29460614675546 ( -1.96167376333309 )
EXPOSURE DURING PREGNANCY	12	2115	30500	27035009	INJURY, POISONING AND PROCEDURAL COMPLICATIONS	5.02918432740379 ( 2.85120181484086 - 8.87088906416664 )	5.00645268098684 ( 38.5026094624746 )	5.00487699167864 ( 3.11288980514418 )	2.32333461138374 ( 0.656198463849988 )
BRONCHITIS	12	2115	29738	27035771	INFECTIONS AND INFESTATIONS	5.15819642847774 ( 2.92433449284953 - 9.09847709276037 )	5.13473692817603 ( 39.9816944470354 )	5.13306913512937 ( 3.19261404223068 )	2.35982169172647 ( 0.692683447616161 )
ATRIAL FIBRILLATION	11	2116	40945	27024564	CARDIAC DISORDERS	3.43111158613115 ( 1.89706640577333 - 6.20564819484238 )	3.41853884168007 ( 18.8451356801133 )	3.41788926830234 ( 2.08172032756375 )	1.77310565779262 ( 0.105990384516659 )
CELLULITIS	11	2116	21369	27044140	INFECTIONS AND INFESTATIONS	6.57909258690641 ( 3.63732573020548 - 11.9000778257606 )	6.55023973384765 ( 51.7462218024589 )	6.54738413810058 ( 3.98754744953503 )	2.71091862500479 ( 1.04374751703696 )
DIZZINESS	10	2117	193847	26871662	NERVOUS SYSTEM DISORDERS	0.65480891863012 ( 0.351798590479472 - 1.21880738445587 )	0.656431819811925 ( 1.81107079382964 )	0.656449542575622 ( 0.390331125807823 )	-0.607243971009878 ( -2.27431113676724 )
PYREXIA	10	2117	143621	26921888	GENERAL DISORDERS AND ADMINISTRATION SITE CONDITIONS	0.88545543671423 ( 0.475711659339196 - 1.64812300689849 )	0.885993963104854 ( 0.14747057111698 )	0.886001900530403 ( 0.526822677088106 )	-0.17461830143117 ( -1.84168997383563 )
MALAISE	10	2117	184395	26881114	GENERAL DISORDERS AND ADMINISTRATION SITE CONDITIONS	0.688616245216022 ( 0.369961403264738 - 1.28173460526121 )	0.690080202690324 ( 1.40134278641321 )	0.690097009165057 ( 0.410337947976078 )	-0.535128914440108 ( -2.20219674078387 )
MYOCARDIAL INFARCTION	10	2117	40450	27025059	CARDIAC DISORDERS	3.15592930967335 ( 1.69543252433733 - 5.87454213876677 )	3.14579329975482 ( 14.6550698233972 )	3.14526295044692 ( 1.87010855062476 )	1.65318063441706 ( -0.0139353864914433 )
HOSPITALISATION	10	2117	74547	26990962	SURGICAL AND MEDICAL PROCEDURES	1.71028046402317 ( 0.918831254960631 - 3.18345642883539 )	1.70694111064271 ( 2.93553718059655 )	1.70684629176445 ( 1.01488532430477 )	0.77133314384088 ( -0.895754642636646 )
SINUSITIS	10	2117	44952	27020557	INFECTIONS AND INFESTATIONS	2.83938589237222 ( 1.52539032567819 - 5.28527820721423 )	2.83073809786177 ( 11.8570909771506 )	2.83033092333709 ( 1.68286723330919 )	1.50097074335613 ( -0.166139096121977 )
HERPES ZOSTER	9	2118	26351	27039158	INFECTIONS AND INFESTATIONS	4.36026230331578 ( 2.26528554538795 - 8.39271119370547 )	4.34604398609442 ( 23.1999220269164 )	4.34490155832982 ( 2.51200930649608 )	2.11932349052224 ( 0.452174450213862 )
UPPER RESPIRATORY TRACT INFECTION	9	2118	19324	27046185	INFECTIONS AND INFESTATIONS	5.947377961501 ( 3.08971411997371 - 11.4480832994506 )	5.92644406321538 ( 36.8657874109122 )	5.92415067902416 ( 3.42493780931921 )	2.56660833561602 ( 0.899424860536465 )
NAUSEA	9	2118	314392	26751117	GASTROINTESTINAL DISORDERS	0.361565503256179 ( 0.187863158724571 - 0.695876796879364 )	0.364266918616167 ( 10.1026193732222 )	0.364285117024354 ( 0.210629789704193 )	-1.45686004033306 ( -3.12392226470722 )
ALOPECIA	9	2118	105502	26960007	SKIN AND SUBCUTANEOUS TISSUE DISORDERS	1.08586506663972 ( 0.564186214715906 - 2.08991803095049 )	1.08550174477805 ( 0.0608444684192439 )	1.08549445155078 ( 0.627623592083656 )	0.118352351710187 ( -1.54872560484831 )
BASAL CELL CARCINOMA	9	2118	7303	27058206	NEOPLASMS BENIGN, MALIGNANT AND UNSPECIFIED (INCL CYSTS AND POLYPS)	15.7439699390099 ( 8.17708524628425 - 30.3130739101788 )	15.6815836064048 ( 123.589293638493 )	15.6635127294275 ( 9.05367676022573 )	3.96933588535959 ( 2.30194010967496 )
ABDOMINAL PAIN UPPER	8	2119	83688	26981821	GASTROINTESTINAL DISORDERS	1.21721444612428 ( 0.607903173272084 - 2.43724835302102 )	1.21639746654318 ( 0.30890310625248 )	1.21637678240377 ( 0.680401497706213 )	0.282590184297347 ( -1.38449394355985 )
DISEASE RECURRENCE	8	2119	27971	27037538	GENERAL DISORDERS AND ADMINISTRATION SITE CONDITIONS	3.64937237210339 ( 1.82245534565587 - 7.30767902874384 )	3.63940764291823 ( 15.3248833829832 )	3.63865296043696 ( 2.03523164995038 )	1.86340445949729 ( 0.196260901564294 )
HYPERSENSITIVITY	8	2119	84908	26980601	IMMUNE SYSTEM DISORDERS	1.19967066261186 ( 0.599141713607676 - 2.40211900798145 )	1.19891966811214 ( 0.264837230600292 )	1.19890092774113 ( 0.670626341144034 )	0.261712445272556 ( -1.40537125375747 )
CHEST PAIN	8	2119	64570	27000939	GENERAL DISORDERS AND ADMINISTRATION SITE CONDITIONS	1.57872727287345 ( 0.788442766814728 - 3.16114232639044 )	1.57655058355375 ( 1.69059851633571 )	1.57647915977679 ( 0.881823800403118 )	0.656706098479606 ( -1.01038686544338 )
MYALGIA	8	2119	64685	27000824	MUSCULOSKELETAL AND CONNECTIVE TISSUE DISORDERS	1.57591382611701 ( 0.787037744465518 - 3.1555086205342 )	1.57374771863749 ( 1.6771902771387 )	1.57367676843037 ( 0.880256303029466 )	0.65413924321479 ( -1.01295365194569 )
ACUTE KIDNEY INJURY	8	2119	97873	26967636	RENAL AND URINARY DISORDERS	1.04025307290312 ( 0.519527332085554 - 2.08290572767438 )	1.04010167441548 ( 0.0124130079603061 )	1.04009839682947 ( 0.581799450801831 )	0.056720018657639 ( -1.610359783586 )
BREAST CANCER	8	2119	59619	27005890	NEOPLASMS BENIGN, MALIGNANT AND UNSPECIFIED (INCL CYSTS AND POLYPS)	1.71014461573005 ( 0.854071743922143 - 3.42429617596282 )	1.70747364397366 ( 2.34993578536838 )	1.70737872406906 ( 0.955041304270141 )	0.771783106832851 ( -0.895313068956857 )
INFECTION	8	2119	65675	26999834	INFECTIONS AND INFESTATIONS	1.5521012292394 ( 0.775145834712011 - 3.10782580248459 )	1.55002468488871 ( 1.5650131308197 )	1.54995769346811 ( 0.866989201636008 )	0.632228837269359 ( -1.03486347589324 )
THERAPY NON-RESPONDER	7	2120	25874	27039635	GENERAL DISORDERS AND ADMINISTRATION SITE CONDITIONS	3.45063823449197 ( 1.64284037579827 - 7.24775480365961 )	3.4425731345195 ( 12.1397010423551 )	3.44191249497924 ( 1.84976617663383 )	1.78321041967206 ( 0.116059625873847 )
PAIN IN EXTREMITY	7	2120	120712	26944797	MUSCULOSKELETAL AND CONNECTIVE TISSUE DISORDERS	0.737032518222071 ( 0.350926948742389 - 1.54794875361805 )	0.737897949520823 ( 0.654573821874065 )	0.737913147744411 ( 0.3965982721781 )	-0.438477073577451 ( -2.10555204726685 )
WEIGHT DECREASED	7	2120	121233	26944276	INVESTIGATIONS	0.73385092389534 ( 0.349412112653199 - 1.54126648447519 )	0.734726825885341 ( 0.67341591407604 )	0.734742141888466 ( 0.39489401608959 )	-0.444690070638744 ( -2.11176495539664 )
DISEASE PROGRESSION	7	2120	50169	27015340	GENERAL DISORDERS AND ADMINISTRATION SITE CONDITIONS	1.77802217185159 ( 0.846552991223191 - 3.73439451088346 )	1.77546168515533 ( 2.37494000360905 )	1.77535350132648 ( 0.954156149844305 )	0.828106316917739 ( -0.838997749636497 )
SEPSIS	7	2120	45401	27020108	INFECTIONS AND INFESTATIONS	1.96509631364615 ( 0.935617775242006 - 4.12733022404033 )	1.9619201621673 ( 3.30641211600325 )	1.96177187461587 ( 1.05434112761202 )	0.972157286972396 ( -0.694952006850614 )
ANAPHYLACTIC REACTION	7	2120	22578	27042931	IMMUNE SYSTEM DISORDERS	3.95485413668674 ( 1.88286883136115 - 8.30693619329882 )	3.94512965198678 ( 15.3983253945983 )	3.9442168378374 ( 2.11969065616565 )	1.97973886770807 ( 0.312573991755905 )
VOMITING	6	2121	180748	26884761	GASTROINTESTINAL DISORDERS	0.420768540375468 ( 0.188815796566547 - 0.937666062846085 )	0.422402479612772 ( 4.77057690940729 )	0.422421652550148 ( 0.216052038011761 )	-1.24324430842465 ( -2.91031240842756 )
COUGH	6	2121	127542	26937967	RESPIRATORY, THORACIC AND MEDIASTINAL DISORDERS	0.597478353471138 ( 0.268111125975464 - 1.33146426343848 )	0.59861381650789 ( 1.62240859907657 )	0.598632698161079 ( 0.306175630399139 )	-0.740257011864126 ( -2.40733087753074 )
WEIGHT INCREASED	6	2121	91163	26974346	INVESTIGATIONS	0.837033610669953 ( 0.375605809741536 - 1.86532062928765 )	0.837493318397259 ( 0.189823080642918 )	0.837504013261628 ( 0.428345646465554 )	-0.255831991117618 ( -1.92291367237893 )
NASOPHARYNGITIS	6	2121	83825	26981684	INFECTIONS AND INFESTATIONS	0.910554765075587 ( 0.408596343417516 - 2.02916642196832 )	0.910807078855346 ( 0.0525656067278126 )	0.910813462621815 ( 0.465839236455382 )	-0.134772478957196 ( -1.8018565587481 )
TREATMENT FAILURE	6	2121	55116	27010393	GENERAL DISORDERS AND ADMINISTRATION SITE CONDITIONS	1.38632097323757 ( 0.622079269911551 - 3.08945488749628 )	1.38523121026652 ( 0.644035726981899 )	1.38518927805684 ( 0.708451840180449 )	0.470083125629236 ( -1.19701647398776 )
LUNG NEOPLASM MALIGNANT	6	2121	25199	27040310	NEOPLASMS BENIGN, MALIGNANT AND UNSPECIFIED (INCL CYSTS AND POLYPS)	3.03556083953624 ( 1.3620669475027 - 6.76518112962117 )	3.02981877792965 ( 8.16488987044672 )	3.02933558361632 ( 1.54927971882644 )	1.59900140579977 ( -0.0681519760326272 )
BLOOD PRESSURE INCREASED	6	2121	68087	26997422	INVESTIGATIONS	1.12167922939261 ( 0.50333161705851 - 2.49967268299888 )	1.12133598756076 ( 0.0789678644268445 )	1.1213252960664 ( 0.573503194964714 )	0.165204864176268 ( -1.50188610293931 )
FALL	6	2121	138121	26927388	INJURY, POISONING AND PROCEDURAL COMPLICATIONS	0.551499465748351 ( 0.247479016973326 - 1.22899979335823 )	0.55276462945569 ( 2.18215863307233 )	0.552784056593203 ( 0.28272630508382 )	-0.855212088795095 ( -2.52228445430455 )
LUNG DISORDER	6	2121	20955	27044554	RESPIRATORY, THORACIC AND MEDIASTINAL DISORDERS	3.65092356254748 ( 1.63815083358026 - 8.13676163777462 )	3.64344563994509 ( 11.51308832196 )	3.64268896450787 ( 1.8629343017535 )	1.86500381404332 ( 0.197830371230573 )
WRONG TECHNIQUE IN PRODUCT USAGE PROCESS	6	2121	123434	26942075	INJURY, POISONING AND PROCEDURAL COMPLICATIONS	0.617457143833448 ( 0.27707619124146 - 1.37598731512342 )	0.618536249210504 ( 1.41793600922054 )	0.618554790870458 ( 0.316364783440874 )	-0.693026701761598 ( -2.36010121927021 )
SEIZURE	5	2122	62255	27003254	NERVOUS SYSTEM DISORDERS	1.02203669487123 ( 0.42493946232254 - 2.45813603649373 )	1.02198489257957 ( 0.00236995142424609 )	1.02198312700837 ( 0.490378189309061 )	0.0313713775061639 ( -1.63572302658697 )
SYNCOPE	5	2122	38927	27026582	NERVOUS SYSTEM DISORDERS	1.63593036841937 ( 0.680168069070763 - 3.93471597979162 )	1.63443546863465 ( 1.23295282760289 )	1.63435398868646 ( 0.784198290750558 )	0.70872049413957 ( -0.958397949681872 )
URTICARIA	5	2122	67874	26997635	SKIN AND SUBCUTANEOUS TISSUE DISORDERS	0.937231555104448 ( 0.389680560628238 - 2.25416168173067 )	0.937379106690944 ( 0.0209677453232705 )	0.93738371937626 ( 0.449785948791943 )	-0.0932883568008527 ( -1.76037943957449 )
ERYTHEMA	5	2122	105146	26960363	SKIN AND SUBCUTANEOUS TISSUE DISORDERS	0.60416784055017 ( 0.251202760605937 - 1.45308426816082 )	0.605098334578026 ( 1.29357536693148 )	0.605117112414919 ( 0.290356843299225 )	-0.724713710930824 ( -2.39179174855235 )
SKIN EXFOLIATION	5	2122	46441	27019068	SKIN AND SUBCUTANEOUS TISSUE DISORDERS	1.37086101626092 ( 0.569965806919369 - 3.29714502710472 )	1.36998922261668 ( 0.500414750016134 )	1.36994939257506 ( 0.657336266711787 )	0.454122599441617 ( -1.21298546501954 )
CHRONIC OBSTRUCTIVE PULMONARY DISEASE	5	2122	20035	27045474	RESPIRATORY, THORACIC AND MEDIASTINAL DISORDERS	3.18075248616523 ( 1.32238610339017 - 7.65070530634671 )	3.17562612865192 ( 7.45628424779596 )	3.17508330776153 ( 1.52340586727148 )	1.66679444578014 ( -0.000384472342106257 )
RESPIRATORY FAILURE	5	2122	27425	27038084	RESPIRATORY, THORACIC AND MEDIASTINAL DISORDERS	2.32302509543206 ( 0.965817535502972 - 5.58743799489706 )	2.31991502233514 ( 3.7579502900405 )	2.31967442535695 ( 1.11300785612403 )	1.21392233212707 ( -0.453223012361829 )
THERAPY PARTIAL RESPONDER	5	2122	7851	27057658	GENERAL DISORDERS AND ADMINISTRATION SITE CONDITIONS	8.12063238130635 ( 3.37555071549846 - 19.5359737803801 )	8.10389370622101 ( 31.1256726903481 )	8.09937238894363 ( 3.8855300356546 )	3.01781011954801 ( 1.35043798280027 )
ASTHENIA	5	2122	150926	26914583	GENERAL DISORDERS AND ADMINISTRATION SITE CONDITIONS	0.420192424290472 ( 0.174710000009774 - 1.01059855429698 )	0.421555394614189 ( 3.99073554003954 )	0.421574557165467 ( 0.202287626332786 )	-1.24614029470263 ( -2.91321112581713 )
VULVOVAGINAL CANDIDIASIS	5	2122	524	27064985	INFECTIONS AND INFESTATIONS	121.702956486391 ( 50.3926507455348 - 293.924002774171 )	121.419216579277 ( 591.50480319876 )	120.281038728811 ( 57.5152576374137 )	6.91026542174868 ( 5.23850622799534 )
COLON CANCER	5	2122	6936	27058573	NEOPLASMS BENIGN, MALIGNANT AND UNSPECIFIED (INCL CYSTS AND POLYPS)	9.19222041674684 ( 3.82084349846154 - 22.1147283902311 )	9.17296272888425 ( 36.3929979910648 )	9.16707527554259 ( 4.39760624470604 )	3.19646152024286 ( 1.52904749859554 )
DRUG HYPERSENSITIVITY	5	2122	104286	26961223	IMMUNE SYSTEM DISORDERS	0.609169573602268 ( 0.253282353060672 - 1.46511418943537 )	0.610088309912559 ( 1.25073571194085 )	0.610107003361183 ( 0.292751129478961 )	-0.712865803555437 ( -2.37994403709271 )
PERIPHERAL SWELLING	5	2122	84631	26980878	GENERAL DISORDERS AND ADMINISTRATION SITE CONDITIONS	0.751192477860116 ( 0.312331539956792 - 1.80670238705859 )	0.751777356849631 ( 0.411053160657084 )	0.751792020978557 ( 0.360735189827567 )	-0.411594491232628 ( -2.07867828758901 )
DIVERTICULITIS	4	2123	12631	27052878	INFECTIONS AND INFESTATIONS	4.03539206804633 ( 1.51289583909566 - 10.7637212834066 )	4.02968376138334 ( 9.11273805237059 )	4.02872462129267 ( 1.77277826822706 )	2.01032319514321 ( 0.343071252899202 )
TRANSIENT ISCHAEMIC ATTACK	4	2123	10106	27055403	NERVOUS SYSTEM DISORDERS	5.04411187712648 ( 1.89099849864318 - 13.4548306871868 )	5.03650658915821 ( 12.9399410488267 )	5.03490955391028 ( 2.21546267121576 )	2.33196586218497 ( 0.664664569719605 )
INJECTION SITE URTICARIA	4	2123	8671	27056838	GENERAL DISORDERS AND ADMINISTRATION SITE CONDITIONS	5.87919482774646 ( 2.20399397259888 - 15.6828613200983 )	5.87001909699376 ( 16.1592321133424 )	5.86777355504702 ( 2.58187052113318 )	2.55281319662236 ( 0.885471058417538 )
LOSS OF CONSCIOUSNESS	4	2123	46613	27018896	NERVOUS SYSTEM DISORDERS	1.0921204563904 ( 0.409489634543423 - 2.91271619755714 )	1.09194721622794 ( 0.0310203614864227 )	1.0919393266412 ( 0.480536532040217 )	0.126892695465012 ( -1.54021517172302 )
SWELLING	4	2123	43884	27021625	GENERAL DISORDERS AND ADMINISTRATION SITE CONDITIONS	1.16015296267945 ( 0.434997228477616 - 3.09416890200525 )	1.15985178174353 ( 0.0882587193329022 )	1.15983721267848 ( 0.510415661463466 )	0.213922332127066 ( -1.45318886682972 )
THERAPEUTIC RESPONSE UNEXPECTED	4	2123	18366	27047143	GENERAL DISORDERS AND ADMINISTRATION SITE CONDITIONS	2.77470498461979 ( 1.04030605879313 - 7.40069490761748 )	2.77136750462991 ( 4.53088964092933 )	2.77098179586461 ( 1.21937727847367 )	1.47039723297663 ( -0.196793013269941 )
NEOPLASM MALIGNANT	4	2123	34591	27030918	NEOPLASMS BENIGN, MALIGNANT AND UNSPECIFIED (INCL CYSTS AND POLYPS)	1.47233852156169 ( 0.552044014604196 - 3.926825877514 )	1.4714502497769 ( 0.604910823742554 )	1.47139573898057 ( 0.647518365934434 )	0.557185318571395 ( -1.109941168048 )
RESPIRATORY TRACT INFECTION	4	2123	11662	27053847	INFECTIONS AND INFESTATIONS	4.37085087719227 ( 1.63864051595162 - 11.6586506953039 )	4.36451171240207 ( 10.3754442428009 )	4.36335809960851 ( 1.92000788939062 )	2.12543888016158 ( 0.458170524632154 )
IMMUNODEFICIENCY	4	2123	7719	27057790	IMMUNE SYSTEM DISORDERS	6.60452027977285 ( 2.47583521200506 - 17.6181709971745 )	6.59398051431959 ( 18.9781191116883 )	6.59108320471746 ( 2.90006538058548 )	2.72051558293502 ( 1.05313797429319 )
CARDIAC FAILURE	4	2123	33676	27031833	CARDIAC DISORDERS	1.51239416126758 ( 0.567061751172463 - 4.03366316685429 )	1.51143056152847 ( 0.693001680760673 )	1.5113698215568 ( 0.665108938292618 )	0.595856721021585 ( -1.07127172699196 )
LOWER RESPIRATORY TRACT INFECTION	4	2123	21424	27044085	INFECTIONS AND INFESTATIONS	2.37838265914376 ( 0.891728509782439 - 6.34352721849822 )	2.37579049617405 ( 3.18874159281066 )	2.37553367509954 ( 1.0453726812886 )	1.2482516582557 ( -0.418919188064203 )
TUBERCULOSIS	4	2123	5516	27059993	INFECTIONS AND INFESTATIONS	9.24300992923596 ( 3.4645743809796 - 24.6590845389207 )	9.2275082650531 ( 29.328237124406 )	9.22154630254219 ( 4.05712081449319 )	3.20500868730981 ( 1.53750210118503 )
NEEDLE ISSUE	4	2123	16643	27048866	PRODUCT ISSUES	3.06215694868909 ( 1.14806629406375 - 8.16747711076358 )	3.0582788914278 ( 5.54311843534954 )	3.05778432090064 ( 1.34557300107334 )	1.61248665060306 ( -0.0547176649799601 )
CORONAVIRUS INFECTION	4	2123	6073	27059436	INFECTIONS AND INFESTATIONS	8.39509193336932 ( 3.14685014407866 - 22.3962264940828 )	8.38118484933853 ( 25.9907190830072 )	8.37632640941795 ( 3.6853573835784 )	3.06631766243028 ( 1.39885251635621 )
PROSTATE CANCER	4	2123	68977	26996532	NEOPLASMS BENIGN, MALIGNANT AND UNSPECIFIED (INCL CYSTS AND POLYPS)	0.737417896321581 ( 0.276497977679726 - 1.96668763503661 )	0.737911703756802 ( 0.373279261339628 )	0.737926901466098 ( 0.324747782740731 )	-0.438450183907283 ( -2.10554067876227 )
INJECTION SITE REACTION	4	2123	22971	27042538	GENERAL DISORDERS AND ADMINISTRATION SITE CONDITIONS	2.21808172679501 ( 0.83163189871647 - 5.91594256345293 )	2.21579102303047 ( 2.67019036718197 )	2.21557935103516 ( 0.974988516899378 )	1.14768399791158 ( -0.519479001043297 )
GASTROINTESTINAL DISORDER	4	2123	56052	27009457	GASTROINTESTINAL DISORDERS	0.907893145047098 ( 0.340416169180845 - 2.42135961052314 )	0.90806635963093 ( 0.037304452248439 )	0.9080729197594 ( 0.399623663939838 )	-0.139119941918254 ( -1.8062187864744 )
SYRINGE ISSUE	4	2123	10587	27054922	PRODUCT ISSUES	4.81485674558614 ( 1.80506841160902 - 12.8431949345628 )	4.80768259091649 ( 12.0628961617316 )	4.8062445085481 ( 2.1148609724654 )	2.264910044701 ( 0.597619967103926 )
GASTROOESOPHAGEAL REFLUX DISEASE	4	2123	31582	27033927	GASTROINTESTINAL DISORDERS	1.61279624897682 ( 0.604704489708169 - 4.30145928297806 )	1.61164383478035 ( 0.929480343782242 )	1.61156637719347 ( 0.709200176763752 )	0.688463611342351 ( -0.978669752915622 )
MALIGNANT MELANOMA	4	2123	6620	27058889	NEOPLASMS BENIGN, MALIGNANT AND UNSPECIFIED (INCL CYSTS AND POLYPS)	7.70126324687319 ( 2.88684948618741 - 20.544699639318 )	7.68866096526177 ( 23.266529403207 )	7.68462191878516 ( 3.38110143900342 )	2.94197428147602 ( 1.27454305085229 )
MALIGNANT MELANOMA IN SITU	3	2124	797	27064712	NEOPLASMS BENIGN, MALIGNANT AND UNSPECIFIED (INCL CYSTS AND POLYPS)	47.9636064620859 ( 15.4237851646597 - 149.15324093861 )	47.8973672428164 ( 137.242211667294 )	47.7215021156559 ( 18.4687483778428 )	5.57656754992177 ( 3.90639863581348 )
METASTASES TO LUNG	3	2124	5100	27060409	NEOPLASMS BENIGN, MALIGNANT AND UNSPECIFIED (INCL CYSTS AND POLYPS)	7.49429738562092 ( 2.41428789344405 - 23.2633785956671 )	7.48513758676955 ( 16.8494740026409 )	7.48132504262682 ( 2.89970419853023 )	2.90329381331196 ( 1.23575028369759 )
CHEST DISCOMFORT	3	2124	41566	27023943	GENERAL DISORDERS AND ADMINISTRATION SITE CONDITIONS	0.918284439612884 ( 0.295911646203108 - 2.84965570924627 )	0.918399694281978 ( 0.0217825756304051 )	0.918405583307866 ( 0.356053862935062 )	-0.122796682200759 ( -1.78991105613485 )
THROMBOCYTOPENIA	3	2124	46304	27019205	BLOOD AND LYMPHATIC SYSTEM DISORDERS	0.824177585663305 ( 0.265587386588882 - 2.55760900935131 )	0.824425572143328 ( 0.112358985612658 )	0.824436946736448 ( 0.319624565153439 )	-0.278518934892458 ( -1.9456271607835 )
INCORRECT DOSE ADMINISTERED	3	2124	99013	26966496	INJURY, POISONING AND PROCEDURAL COMPLICATIONS	0.384679498514747 ( 0.123963593222087 - 1.19372400179178 )	0.385547369461835 ( 2.94848397106253 )	0.385565986229748 ( 0.149481863938868 )	-1.37495030904068 ( -3.04202981872137 )
EXPIRED PRODUCT ADMINISTERED	3	2124	16097	27049412	INJURY, POISONING AND PROCEDURAL COMPLICATIONS	2.37344748591607 ( 0.764779821653043 - 7.36584937116312 )	2.37151032444087 ( 2.38052015828557 )	2.37125476351085 ( 0.919254874868714 )	1.24565067180716 ( -0.421558739995593 )
MENISCUS INJURY	3	2124	3039	27062470	INJURY, POISONING AND PROCEDURAL COMPLICATIONS	12.5777649501862 ( 4.05101348268762 - 39.0519981772994 )	12.5614352393961 ( 31.8952341021937 )	12.5500334294953 ( 4.86337908802031 )	3.649619301972 ( 1.9817445351134 )
NO ADVERSE EVENT	3	2124	76879	26988630	GENERAL DISORDERS AND ADMINISTRATION SITE CONDITIONS	0.495838055883988 ( 0.159783830821596 - 1.53867494851415 )	0.496549144662713 ( 1.53564753298106 )	0.49656878973654 ( 0.192516260742291 )	-1.00993450656492 ( -2.677021279788 )
CARDIAC FAILURE CONGESTIVE	3	2124	17307	27048202	CARDIAC DISORDERS	2.20741174907511 ( 0.711284496412613 - 6.85051713418512 )	2.20570877058558 ( 1.97815571334529 )	2.2054998089269 ( 0.855002582882594 )	1.1411056354425 ( -0.526092934887022 )
COMA	3	2124	19211	27046298	NERVOUS SYSTEM DISORDERS	1.98849543884786 ( 0.640750288200233 - 6.17106879721463 )	1.98710122807374 ( 1.47185567627549 )	1.98694710588762 ( 0.770282866124493 )	0.990553467409257 ( -0.676630807650352 )
RENAL FAILURE	3	2124	62387	27003122	RENAL AND URINARY DISORDERS	0.611345357604289 ( 0.197005053179403 - 1.89712466879703 )	0.61189353058369 ( 0.740164861920742 )	0.611912192539264 ( 0.237233077218849 )	-0.708603449284415 ( -2.37569776977648 )
MYCOBACTERIUM TUBERCULOSIS COMPLEX TEST POSITIVE	3	2124	1226	27064283	INVESTIGATIONS	31.1797621680906 ( 10.0340176086706 - 96.8881665125462 )	31.1371955077689 ( 87.2982904227387 )	31.0636303437955 ( 12.0294499745836 )	4.95715453932384 ( 3.28807125292187 )
ACUTE RESPIRATORY FAILURE	3	2124	8688	27056821	RESPIRATORY, THORACIC AND MEDIASTINAL DISORDERS	4.39869347031037 ( 1.41723370056869 - 13.6523032425683 )	4.39389982648765 ( 7.86427465309547 )	4.39272830428313 ( 1.70278343756364 )	2.13511726970494 ( 0.467775661261034 )
CHILLS	3	2124	47431	27018078	GENERAL DISORDERS AND ADMINISTRATION SITE CONDITIONS	0.804560880408258 ( 0.259266220387342 - 2.4967317736812 )	0.804836535019812 ( 0.1422148279294 )	0.80484887828403 ( 0.312030727277252 )	-0.313210172551191 ( -1.98031711684158 )
ASTHMA	3	2124	52708	27012801	RESPIRATORY, THORACIC AND MEDIASTINAL DISORDERS	0.723868743431994 ( 0.233264367757271 - 2.24631804143812 )	0.724258209238155 ( 0.315540315076193 )	0.724273902838586 ( 0.280793569786882 )	-0.465392702084612 ( -2.1324943744672 )
PRODUCT DISTRIBUTION ISSUE	3	2124	3960	27061549	PRODUCT ISSUES	9.65215324145409 ( 3.1091435530445 - 29.9645418769055 )	9.63994992235472 ( 23.2168679471876 )	9.63340946064211 ( 3.73353659126173 )	3.26804648772852 ( 1.6003623007044 )
INFLUENZA LIKE ILLNESS	3	2124	28713	27036796	GENERAL DISORDERS AND ADMINISTRATION SITE CONDITIONS	1.32997474912936 ( 0.428568547783802 - 4.1273043541544 )	1.3295093404564 ( 0.245234142676596 )	1.32947491616258 ( 0.515412202787246 )	0.410856557436844 ( -1.25628470954044 )
OEDEMA PERIPHERAL	3	2124	34929	27030580	GENERAL DISORDERS AND ADMINISTRATION SITE CONDITIONS	1.0930397466499 ( 0.352222763414758 - 3.39198942218743 )	1.09290851992684 ( 0.0237231341984579 )	1.09290054083719 ( 0.423700532578184 )	0.128162114852578 ( -1.53896367526131 )
EAR INFECTION	3	2124	12218	27053291	INFECTIONS AND INFESTATIONS	3.12742371864055 ( 1.00769474013224 - 9.7060932506524 )	3.12442312101201 ( 4.33433979082202 )	3.12390161955034 ( 1.21099658341477 )	1.64334901967011 ( -0.0239096166684687 )
CONSTIPATION	3	2124	92227	26973282	GASTROINTESTINAL DISORDERS	0.413087880254192 ( 0.133118072589635 - 1.28188151686166 )	0.413915682961873 ( 2.49803077533203 )	0.41393474674753 ( 0.160480110911973 )	-1.2725247377028 ( -2.93960610374064 )
RHINORRHOEA	3	2124	30761	27034748	RESPIRATORY, THORACIC AND MEDIASTINAL DISORDERS	1.24133390710264 ( 0.400006663663033 - 3.85221049772501 )	1.24099352077386 ( 0.140544548054144 )	1.24097001991044 ( 0.48110211677592 )	0.311468262407038 ( -1.35566721462075 )
DRY SKIN	3	2124	78870	26986639	SKIN AND SUBCUTANEOUS TISSUE DISORDERS	0.483285428571224 ( 0.155738832971222 - 1.49972104588989 )	0.484014222042915 ( 1.65496732419272 )	0.484033847990119 ( 0.18765663859646 )	-1.04682015767664 ( -2.71390611068219 )
INJECTION SITE ERYTHEMA	3	2124	34298	27031211	GENERAL DISORDERS AND ADMINISTRATION SITE CONDITIONS	1.11317501176956 ( 0.35871086090977 - 3.45447752455941 )	1.11301538551883 ( 0.0344673539836397 )	1.11300550107941 ( 0.431494590250995 )	0.154460723282177 ( -1.51266638214753 )
INJECTION SITE PAIN	3	2124	109650	26955859	GENERAL DISORDERS AND ADMINISTRATION SITE CONDITIONS	0.347225236435397 ( 0.111894082379383 - 1.07749545153633 )	0.348145934268351 ( 3.67630669098702 )	0.348163768364976 ( 0.134981412463225 )	-1.5221620180324 ( -3.18923908020578 )
HERPES SIMPLEX	3	2124	2069	27063440	INFECTIONS AND INFESTATIONS	18.4752043209826 ( 5.94888933022881 - 57.3776306389828 )	18.4505566421096 ( 49.4463611748871 )	18.4252903921451 ( 7.13859181888061 )	4.20361545200995 ( 2.53535693946906 )
BURNING SENSATION	3	2124	26741	27038768	NERVOUS SYSTEM DISORDERS	1.42815714754444 ( 0.460204653413263 - 4.43201263384594 )	1.42755325876088 ( 0.384494357767655 )	1.42750529810517 ( 0.553414704890227 )	0.513496100079096 ( -1.15365157986281 )
HEPATIC ENZYME INCREASED	3	2124	29664	27035845	INVESTIGATIONS	1.28729172570835 ( 0.414815236611073 - 3.99483876391666 )	1.28688651876095 ( 0.192058541799959 )	1.28685750809063 ( 0.498891032734342 )	0.363852314823599 ( -1.30328616415753 )
CARDIAC ARREST	3	2124	27354	27038155	CARDIAC DISORDERS	1.39612065742768 ( 0.449881959862823 - 4.33258735400422 )	1.39556195410268 ( 0.336660909439445 )	1.39551857632506 ( 0.541014748343238 )	0.480801328842296 ( -1.18634425860355 )
HAEMORRHAGE	3	2124	42138	27023371	VASCULAR DISORDERS	0.905800064249481 ( 0.291888792896314 - 2.81091215682891 )	0.905932927346449 ( 0.0293458180086802 )	0.905939623941641 ( 0.351221135907849 )	-0.142513189364678 ( -1.80962674770359 )
INSOMNIA	3	2124	99519	26965990	PSYCHIATRIC DISORDERS	0.382716431004885 ( 0.123331002270647 - 1.18763217572568 )	0.383587070735484 ( 2.98254794596535 )	0.383605651941527 ( 0.148721863693189 )	-1.38230411809768 ( -3.04938349949989 )
FLUID RETENTION	3	2124	21006	27044503	METABOLISM AND NUTRITION DISORDERS	1.81845427806207 ( 0.585962567698972 - 5.64332287365671 )	1.8172998996727 ( 1.10339938926986 )	1.81718319256151 ( 0.704474673590029 )	0.861703866835544 ( -0.805469303778375 )
NEUROPATHY PERIPHERAL	3	2124	42935	27022574	NERVOUS SYSTEM DISORDERS	0.888959529547687 ( 0.28646224275754 - 2.75864992735712 )	0.889116145161865 ( 0.0415488036354792 )	0.889123892415219 ( 0.344702108665528 )	-0.169543633628124 ( -1.83665609178007 )
INJECTION SITE SWELLING	3	2124	25321	27040188	GENERAL DISORDERS AND ADMINISTRATION SITE CONDITIONS	1.50832731456907 ( 0.486036695034055 - 4.68082206779826 )	1.50761035079676 ( 0.513154497513135 )	1.50755021689009 ( 0.584444748747817 )	0.592206059473065 ( -1.07494685675447 )
DEVICE MALFUNCTION	3	2124	33913	27031596	PRODUCT ISSUES	1.12582845336547 ( 0.362788117543809 - 3.49374647380566 )	1.12565098022955 ( 0.0421264984685674 )	1.12563986591947 ( 0.436392528230329 )	0.170745329410106 ( -1.49638260258731 )
INTERSTITIAL LUNG DISEASE	3	2124	21203	27044306	RESPIRATORY, THORACIC AND MEDIASTINAL DISORDERS	1.801545645257 ( 0.580514515428162 - 5.59084506190285 )	1.80041511543294 ( 1.06821359938459 )	1.80030188119045 ( 0.697930666218516 )	0.848238843210149 ( -0.818933223158969 )
URETEROLITHIASIS	3	2124	640	27064869	RENAL AND URINARY DISORDERS	59.7300251588983 ( 19.197539602836 - 185.840268039118 )	59.6471901445698 ( 172.188840563319 )	59.3735640630244 ( 22.9682103698082 )	5.89174881236855 ( 4.22082149164231 )
AORTIC VALVE INCOMPETENCE	3	2124	1195	27064314	CARDIAC DISORDERS	31.9886461953053 ( 10.2939570822156 - 99.4052605072816 )	31.9449386548324 ( 89.7075008166232 )	31.8674471556967 ( 12.3403594225569 )	4.99401154690771 ( 3.32487583607841 )
PLEURAL EFFUSION	3	2124	23051	27042458	RESPIRATORY, THORACIC AND MEDIASTINAL DISORDERS	1.65700239238613 ( 0.533941569698142 - 5.14224230551216 )	1.65607573174807 ( 0.780301684986566 )	1.65599035709745 ( 0.641988250498584 )	0.727694271986883 ( -0.939468354489296 )
ILLNESS	3	2124	59599	27005910	GENERAL DISORDERS AND ADMINISTRATION SITE CONDITIONS	0.640009743082369 ( 0.206241842757026 - 1.98607841049464 )	0.640517486745158 ( 0.606570518266608 )	0.640535580895351 ( 0.248329853642593 )	-0.642649382313378 ( -2.30974557567523 )
LIVER DISORDER	3	2124	17448	27048061	HEPATOBILIARY DISORDERS	2.18956189756422 ( 0.705533376679868 - 6.79511623649292 )	2.18788409516992 ( 1.93575549382501 )	2.18767988611109 ( 0.848094923897454 )	1.12940165014739 ( -0.537795754622883 )
PANCREATITIS ACUTE	3	2124	8234	27057275	GASTROINTESTINAL DISORDERS	4.64130314707243 ( 1.49538504630708 - 14.4054502592644 )	4.63616731752789 ( 8.55507555289352 )	4.63484298804476 ( 1.79661983519402 )	2.21252046631445 ( 0.54516302680403 )
ANXIETY	3	2124	119134	26946375	PSYCHIATRIC DISORDERS	0.319470946118784 ( 0.102950329158312 - 0.991368228236412 )	0.320430789636247 ( 4.34269384552264 )	0.320447901932436 ( 0.124236232839176 )	-1.64183827075233 ( -3.30891351924584 )
FOETAL EXPOSURE DURING PREGNANCY	3	2124	42735	27022774	INJURY, POISONING AND PROCEDURAL COMPLICATIONS	0.893126474482407 ( 0.28780496427615 - 2.77158144727483 )	0.89327721288229 ( 0.0383093774028447 )	0.89328470430354 ( 0.346315149333472 )	-0.162808035974348 ( -1.82992076635228 )
DIABETES MELLITUS	3	2124	27799	27037710	METABOLISM AND NUTRITION DISORDERS	1.37374926911772 ( 0.442673506550608 - 4.26315789509691 )	1.3732221192318 ( 0.304589308252834 )	1.37318184636086 ( 0.53235568529905 )	0.457522689921442 ( -1.2096214362992 )
INTERVERTEBRAL DISC PROTRUSION	3	2124	8340	27057169	MUSCULOSKELETAL AND CONNECTIVE TISSUE DISORDERS	4.58229501144847 ( 1.47637703430999 - 14.2222664563182 )	4.57724240917562 ( 8.38671282933098 )	4.57595609403388 ( 1.773797194936 )	2.19407320962866 ( 0.526719620492963 )
OSTEOARTHRITIS	2	2125	17941	27047568	MUSCULOSKELETAL AND CONNECTIVE TISSUE DISORDERS	1.41890276953544 ( 0.354596510394308 - 5.67767874296502 )	1.41850887882595 ( 0.247085275651329 )	1.41846223011851 ( 0.444550325422174 )	0.504327735986837 ( -1.16286574517846 )
DYSPEPSIA	2	2125	37010	27028499	GASTROINTESTINAL DISORDERS	0.687343617782157 ( 0.171780159749127 - 2.75026667570825 )	0.687637605917764 ( 0.284157189927294 )	0.687654484897235 ( 0.2155201557768 )	-0.540244236550584 ( -2.20736600845281 )
LIP SWELLING	2	2125	12717	27052792	GASTROINTESTINAL DISORDERS	2.00215862971752 ( 0.50034150462051 - 8.01180621941951 )	2.001216308486 ( 1.0021382020429 )	2.00105887216105 ( 0.627121221028192 )	1.00076361268362 ( -0.666487024506771 )
MUSCULAR WEAKNESS	2	2125	43197	27022312	MUSCULOSKELETAL AND CONNECTIVE TISSUE DISORDERS	0.588762280604998 ( 0.147143609373614 - 2.35580073466214 )	0.589148963933061 ( 0.573914524229541 )	0.589167985254669 ( 0.184653991678923 )	-0.76324905685778 ( -2.43036116354545 )
MYOPATHY	2	2125	3302	27062207	MUSCULOSKELETAL AND CONNECTIVE TISSUE DISORDERS	7.71360159618057 ( 1.927038478464 - 30.8762125144617 )	7.70728885373 ( 11.6684300008877 )	7.7032287515183 ( 2.41352376826439 )	2.9454632675559 ( 1.27765352306715 )
RESPIRATORY DISORDER	2	2125	12094	27053415	RESPIRATORY, THORACIC AND MEDIASTINAL DISORDERS	2.1053446045195 ( 0.526124833988267 - 8.42476085034643 )	2.10430525839395 ( 1.15936942464431 )	2.10412266823879 ( 0.659417771367065 )	1.07321881475427 ( -0.594041932791481 )
WEIGHT BEARING DIFFICULTY	2	2125	1116	27064393	MUSCULOSKELETAL AND CONNECTIVE TISSUE DISORDERS	22.8247041956568 ( 5.69746502135822 - 91.4384063204021 )	22.8041826120219 ( 41.6231971730248 )	22.7651769186194 ( 7.12773220678417 )	4.50875676613215 ( 2.83947235540279 )
GASTRIC HAEMORRHAGE	2	2125	4138	27061371	GASTROINTESTINAL DISORDERS	6.1550327808262 ( 1.53780175544722 - 24.6354436772168 )	6.15018554736985 ( 8.62271644229424 )	6.14769753502813 ( 1.9262917694783 )	2.62004618658866 ( 0.952388916091373 )
MATERNAL EXPOSURE DURING PREGNANCY	2	2125	48590	27016919	INJURY, POISONING AND PROCEDURAL COMPLICATIONS	0.523311143663063 ( 0.130786511141256 - 2.0939051794582 )	0.523759370138227 ( 0.867588029769472 )	0.523778971744659 ( 0.164160593157889 )	-0.932969954192116 ( -2.60007564354607 )
GOUT	2	2125	7368	27058141	METABOLISM AND NUTRITION DISORDERS	3.4563634157246 ( 0.863680482520781 - 13.8320227252234 )	3.45405371810755 ( 3.48714040228548 )	3.45338776051784 ( 1.08220177568352 )	1.78801233499291 ( 0.120619245785512 )
LYMPHADENOPATHY	2	2125	14358	27051151	BLOOD AND LYMPHATIC SYSTEM DISORDERS	1.77322097949084 ( 0.443135266484673 - 7.09560461538032 )	1.77249392638365 ( 0.673605090351023 )	1.77238633670031 ( 0.555462249057892 )	0.82569311026493 ( -0.841535093787826 )
PAIN IN JAW	2	2125	11576	27053933	MUSCULOSKELETAL AND CONNECTIVE TISSUE DISORDERS	2.19959616244563 ( 0.549675446133059 - 8.80196361667999 )	2.19846819238221 ( 1.30699405678925 )	2.19826116730147 ( 0.688917184088727 )	1.13636279774646 ( -0.53090718440926 )
PLATELET COUNT DECREASED	2	2125	47720	27017789	INVESTIGATIONS	0.53286897095804 ( 0.133175144898388 - 2.13214966221011 )	0.533308210289532 ( 0.818201386177761 )	0.533327769058641 ( 0.167153264188536 )	-0.906905647346108 ( -2.57401227383871 )
CANDIDA INFECTION	2	2125	8743	27056766	INFECTIONS AND INFESTATIONS	2.91263771353217 ( 0.727835131102795 - 11.6557419225368 )	2.91083927656599 ( 2.50900246031694 )	2.91040226358107 ( 0.912066826124578 )	1.54121857016633 ( -0.126121264642479 )
TENDON RUPTURE	2	2125	4122	27061387	INJURY, POISONING AND PROCEDURAL COMPLICATIONS	6.17892787624511 ( 1.54376981064539 - 24.7311156343171 )	6.17405817443388 ( 8.66916757137492 )	6.17154893186626 ( 1.9337631563424 )	2.62563262160723 ( 0.957973012923624 )
SEPTIC SHOCK	2	2125	17937	27047572	INFECTIONS AND INFESTATIONS	1.4192193986141 ( 0.354675632730219 - 5.678945818459 )	1.41882521018099 ( 0.247403722851093 )	1.41877851580447 ( 0.444649443900678 )	0.504649389193874 ( -1.16254412300304 )
PUSTULAR PSORIASIS	2	2125	1135	27064374	SKIN AND SUBCUTANEOUS TISSUE DISORDERS	22.4426008810573 ( 5.60220132734492 - 89.9057896844882 )	22.4224385859176 ( 40.8637864082321 )	22.3847561961446 ( 7.00874497543563 )	4.4844447000831 ( 2.81519749737883 )
PALPITATIONS	2	2125	44918	27020591	CARDIAC DISORDERS	0.566168228117642 ( 0.1414970722476 - 2.26539289780469 )	0.566576156440991 ( 0.664200646156599 )	0.566595454029752 ( 0.177579607909122 )	-0.81960906831262 ( -2.48671895973345 )
CARDIAC DISORDER	2	2125	35922	27029587	CARDIAC DISORDERS	0.708190281557754 ( 0.176989934352187 - 2.83368360313002 )	0.70846466775281 ( 0.240240812607783 )	0.70848089842491 ( 0.2220472230034 )	-0.497199138171943 ( -2.16432295387625 )
WEST NILE VIRAL INFECTION	2	2125	382	27065127	INFECTIONS AND INFESTATIONS	66.6834049892208 ( 16.6058173895569 - 267.778236785434 )	66.6216434424514 ( 128.601833117834 )	66.279864049522 ( 20.710794226189 )	6.05049873825419 ( 4.376971034962 )
THROMBOSIS	2	2125	33254	27032255	VASCULAR DISORDERS	0.765084571869284 ( 0.191208285012166 - 3.06134434538315 )	0.76530546084731 ( 0.144114920694454 )	0.765319575265109 ( 0.239860590241555 )	-0.385865793649029 ( -2.05299518713863 )
EYE SWELLING	2	2125	14817	27050692	EYE DISORDERS	1.71826110707494 ( 0.429401850055523 - 6.87566025089238 )	1.7175857322681 ( 0.599844080794225 )	1.71748888555344 ( 0.538258846263991 )	0.78030076291015 ( -0.886922055442619 )
BLOOD TRIGLYCERIDES INCREASED	2	2125	4982	27060527	INVESTIGATIONS	5.11214999881928 ( 1.27731553779987 - 20.4601579148118 )	5.1082833791683 ( 6.60665248703885 )	5.10663479033235 ( 1.60016578840466 )	2.35237288595134 ( 0.684817680354614 )
INJECTION SITE HYPERSENSITIVITY	2	2125	1236	27064273	GENERAL DISORDERS AND ADMINISTRATION SITE CONDITIONS	20.6086221206929 ( 5.14490973417809 - 82.5505844917148 )	20.5901843001751 ( 37.2189824210668 )	20.5585361833736 ( 6.43748588075756 )	4.36166563976108 ( 2.69259708228872 )
PRODUCT AVAILABILITY ISSUE	2	2125	13818	27051691	PRODUCT ISSUES	1.84255428128698 ( 0.460460209729368 - 7.37307200004183 )	1.84176203466612 ( 0.769722334977135 )	1.8416402167161 ( 0.577164452518878 )	0.880991243699723 ( -0.786243754389499 )
CONTUSION	2	2125	39349	27026160	INJURY, POISONING AND PROCEDURAL COMPLICATIONS	0.646430300194489 ( 0.161555507926868 - 2.58655454321433 )	0.646762758774466 ( 0.386391642114846 )	0.646780711926418 ( 0.202710143462958 )	-0.628651438993262 ( -2.29576919969469 )
MUSCLE SPASMS	2	2125	71527	26993982	MUSCULOSKELETAL AND CONNECTIVE TISSUE DISORDERS	0.355195949863441 ( 0.0887717838886861 - 1.4212191900705 )	0.355802253624735 ( 2.33881971936319 )	0.355820265836464 ( 0.111520537997519 )	-1.49077941286819 ( -3.15786861772087 )
DEHYDRATION	2	2125	47928	27017581	METABOLISM AND NUTRITION DISORDERS	0.53055231867409 ( 0.132596181552517 - 2.12287985637781 )	0.53099373633401 ( 0.829945298705307 )	0.531013306801929 ( 0.166427893061977 )	-0.913180080530982 ( -2.58028647987785 )
INJURY	2	2125	19715	27045794	INJURY, POISONING AND PROCEDURAL COMPLICATIONS	1.29114202085602 ( 0.322670196738704 - 5.16641367832969 )	1.29086826249132 ( 0.131163549543797 )	1.29083875817906 ( 0.404555097537796 )	0.368308801339454 ( -1.29887215813541 )
MULTIPLE SCLEROSIS	2	2125	21189	27044320	NERVOUS SYSTEM DISORDERS	1.20125903285001 ( 0.30020894427989 - 4.80672975105759 )	1.20106979069406 ( 0.0673681391463453 )	1.20105081378965 ( 0.376416661805129 )	0.264297189554411 ( -1.40287496017226 )
CARDIAC VENTRICULAR THROMBOSIS	2	2125	512	27064997	CARDIAC DISORDERS	49.7518327205882 ( 12.400824037754 - 199.603256325675 )	49.7059917871415 ( 95.0826163233484 )	49.5164743093705 ( 15.4845536924202 )	5.62983668978147 ( 3.95794066135851 )
ATRIAL THROMBOSIS	2	2125	815	27064694	CARDIAC DISORDERS	31.2547891735835 ( 7.79819690216478 - 125.267655913379 )	31.2263408527809 ( 58.3752443645033 )	31.1523473623212 ( 9.75000203317803 )	4.96126897082966 ( 3.29116472497678 )
HIDRADENITIS	2	2125	4922	27060587	SKIN AND SUBCUTANEOUS TISSUE DISORDERS	5.17447943208165 ( 1.29288471223192 - 20.7096867491098 )	5.17055420459497 ( 6.72640506942838 )	5.16886023456874 ( 1.61965956031665 )	2.36984619249089 ( 0.702284885918667 )
MULTIPLE ORGAN DYSFUNCTION SYNDROME	2	2125	16483	27049026	GENERAL DISORDERS AND ADMINISTRATION SITE CONDITIONS	1.54449474146268 ( 0.385980432988687 - 6.18027185454709 )	1.54398275769074 ( 0.383503828908444 )	1.54391676038923 ( 0.483865387173932 )	0.626594972417594 ( -1.04061081722405 )
ANGIOEDEMA	2	2125	17947	27047562	SKIN AND SUBCUTANEOUS TISSUE DISORDERS	1.41842809055421 ( 0.354477893015333 - 5.67577918882023 )	1.41803464618134 ( 0.246608133708073 )	1.41798806590988 ( 0.444401730532492 )	0.503845390599232 ( -1.16334804404455 )
ABDOMINAL DISCOMFORT	2	2125	79662	26985847	GASTROINTESTINAL DISORDERS	0.318827599549272 ( 0.0796826392614171 - 1.27569868639594 )	0.319468100160885 ( 2.90782753693316 )	0.319485185215611 ( 0.100132629078204 )	-1.64617906109071 ( -3.31326469961253 )
DRUG INTOLERANCE	2	2125	54639	27010870	GENERAL DISORDERS AND ADMINISTRATION SITE CONDITIONS	0.465271972293008 ( 0.116281662988394 - 1.86166935214051 )	0.465774772507119 ( 1.22790427503311 )	0.465794326513359 ( 0.145987676081338 )	-1.10223502760327 ( -2.76933502613714 )
DYSPHONIA	2	2125	24999	27040510	RESPIRATORY, THORACIC AND MEDIASTINAL DISORDERS	1.01803639204392 ( 0.254421958307866 - 4.07354028095205 )	1.01801943257796 ( 0.000638443878718221 )	1.01801799108101 ( 0.319055716969487 )	0.0257630578910214 ( -1.64139113243152 )
PULMONARY OEDEMA	2	2125	17202	27048307	RESPIRATORY, THORACIC AND MEDIASTINAL DISORDERS	1.47989943713795 ( 0.369838897223821 - 5.92177394125154 )	1.47944819178098 ( 0.310913254021599 )	1.47939245495329 ( 0.463644754201246 )	0.565004823030694 ( -1.10219463611269 )
POLLAKIURIA	2	2125	16208	27049301	RENAL AND URINARY DISORDERS	1.57071604436444 ( 0.392532766982543 - 6.28520495496262 )	1.57017940492451 ( 0.414295626638323 )	1.57010905583075 ( 0.492073497288309 )	0.65086476857044 ( -1.01634359077559 )
ORAL HERPES	2	2125	9211	27056298	INFECTIONS AND INFESTATIONS	2.76460222112947 ( 0.690848301423336 - 11.0632470620935 )	2.76294298067707 ( 2.25002924145735 )	2.76256027298561 ( 0.865741681893499 )	1.46600594127831 ( -0.201319392743796 )
ARTHROSCOPY	2	2125	180	27065329	INVESTIGATIONS	141.518060130719 ( 35.0989496401275 - 570.5971702431 )	141.385932194536 ( 275.724281481472 )	139.843229642948 ( 43.5495567297287 )	7.12766659877665 ( 5.4470224454226 )
DEVICE ISSUE	2	2125	48674	27016835	PRODUCT ISSUES	0.522406406125749 ( 0.130560404539217 - 2.09028498436711 )	0.52285548331792 ( 0.872392770345006 )	0.522875088236841 ( 0.163877308552738 )	-0.935461758558637 ( -2.60256735920339 )
COVID-19 PNEUMONIA	2	2125	9848	27055661	INFECTIONS AND INFESTATIONS	2.58571806756821 ( 0.646153105485948 - 10.3472967446631 )	2.58422703036317 ( 1.94269243180384 )	2.58390535990015 ( 0.809760713880791 )	1.36955322974424 ( -0.297754580740297 )
VISION BLURRED	2	2125	50810	27014699	EYE DISORDERS	0.500405413478125 ( 0.125062041002487 - 2.00225084950624 )	0.500875178016462 ( 0.996592838304838 )	0.500894823959231 ( 0.15698850383049 )	-0.997420391430759 ( -2.66452383487086 )
LIVER FUNCTION TEST INCREASED	2	2125	12828	27052681	INVESTIGATIONS	1.98482591390158 ( 0.496010508568669 - 7.94244041293296 )	1.98389989047525 ( 0.976225763676821 )	1.98374651558975 ( 0.621696110725084 )	0.988227688998299 ( -0.679021249862143 )
STRESS	2	2125	32210	27033299	PSYCHIATRIC DISORDERS	0.789913223880052 ( 0.197413141596351 - 3.16069586966195 )	0.790110766687875 ( 0.111638120170076 )	0.790123798429668 ( 0.247634259822572 )	-0.339849379081388 ( -2.0069812066618 )
BACK PAIN	2	2125	96872	26968637	MUSCULOSKELETAL AND CONNECTIVE TISSUE DISORDERS	0.262018401480668 ( 0.0654848648417542 - 1.04838946954213 )	0.2627123192978 ( 4.1530930012629 )	0.262727540878011 ( 0.0823439352426537 )	-1.92836065343557 ( -3.59544072098723 )
APPENDICITIS	2	2125	3955	27061554	INFECTIONS AND INFESTATIONS	6.43987304231427 ( 1.60894264253471 - 25.7759125184174 )	6.43475797598393 ( 9.17702949206852 )	6.43201106773224 ( 2.01535117255313 )	2.68526988900264 ( 1.01758474737665 )
CYSTITIS	2	2125	13804	27051705	INFECTIONS AND INFESTATIONS	1.84442395213664 ( 0.460927399594838 - 7.38055433069426 )	1.84362994748018 ( 0.772358392829835 )	1.84350773540609 ( 0.577749678057808 )	0.882453470030098 ( -0.78478171126745 )
PARALYSIS	2	2125	5453	27060056	NERVOUS SYSTEM DISORDERS	4.67050944434256 ( 1.16699579174563 - 18.6921483556196 )	4.66705809554675 ( 5.76170004695198 )	4.66571361961805 ( 1.46203236098452 )	2.22209775776437 ( 0.554585784518112 )
EJECTION FRACTION DECREASED	2	2125	7249	27058260	INVESTIGATIONS	3.51311872631519 ( 0.877859862569262 - 14.0591952217347 )	3.51075566216257 ( 3.59116072910415 )	3.51006313543187 ( 1.09995952170637 )	1.8114969804886 ( 0.144098333015024 )
PARAESTHESIA	2	2125	60565	27004944	NERVOUS SYSTEM DISORDERS	0.419655211464591 ( 0.104881294872505 - 1.67914113497047 )	0.420200904730727 ( 1.60356515849626 )	0.42022005044028 ( 0.131704214605041 )	-1.25078309427421 ( -2.91787861987708 )
ABDOMINAL PAIN	2	2125	92078	26973431	GASTROINTESTINAL DISORDERS	0.275709274617556 ( 0.0689065006119872 - 1.10317028778145 )	0.276390319023181 ( 3.80177486639752 )	0.276406036001482 ( 0.0866309884163087 )	-1.85513897404425 ( -3.52222038420628 )
INJECTION SITE RASH	2	2125	10252	27055257	GENERAL DISORDERS AND ADMINISTRATION SITE CONDITIONS	2.48378572903996 ( 0.620684357580742 - 9.93933788154155 )	2.48239053794542 ( 1.77078158020823 )	2.48210140384401 ( 0.777860349430324 )	1.31156205657805 ( -0.355735768104203 )
RASH MACULAR	2	2125	16072	27049437	SKIN AND SUBCUTANEOUS TISSUE DISORDERS	1.58401528416245 ( 0.395856052407193 - 6.33842631735051 )	1.58346613956051 ( 0.430186195715384 )	1.58339354205652 ( 0.496236566153267 )	0.663019872411808 ( -1.00418979025777 )
HEPATIC FAILURE	2	2125	10117	27055392	HEPATOBILIARY DISORDERS	2.51694161835931 ( 0.628968697535261 - 10.072035595816 )	2.51551525106419 ( 1.82641811054251 )	2.51521571252263 ( 0.788236781373947 )	1.33068213523606 ( -0.336618937602023 )
GRAVES' DISEASE	2	2125	1287	27064222	ENDOCRINE DISORDERS	19.7919261392203 ( 4.94124215813826 - 79.275681653283 )	19.774256250984 ( 35.5960355805785 )	19.7451262955907 ( 6.18301276735986 )	4.30342469061369 ( 2.63443571729813 )
PEYRONIE'S DISEASE	2	2125	327	27065182	REPRODUCTIVE SYSTEM AND BREAST DISORDERS	77.8994265155604 ( 19.3870890038792 - 313.00834541168 )	77.827118639194 ( 150.759701230533 )	77.3600844833327 ( 24.1607860530381 )	6.2735174652401 ( 4.59891330981633 )
DEEP VEIN THROMBOSIS	2	2125	18215	27047294	VASCULAR DISORDERS	1.39754469974649 ( 0.349259343096939 - 5.5922088453548 )	1.39717089184828 ( 0.225933169203596 )	1.39712728742474 ( 0.43786431578466 )	0.482463465680032 ( -1.1847279222517 )
DIVERTICULUM	2	2125	2818	27062691	GASTROINTESTINAL DISORDERS	9.03859758694109 ( 2.25789088890155 - 36.182548386296 )	9.03103896203565 ( 14.2748934263578 )	9.02534318972215 ( 2.82758933543965 )	3.17398179168919 ( 1.50604247952111 )
HAEMORRHOIDS	2	2125	7996	27057513	GASTROINTESTINAL DISORDERS	3.18482923814849 ( 0.795840927244731 - 12.7451817680222 )	3.18277486180796 ( 2.9940682390229 )	3.18222903163497 ( 0.997240012530504 )	1.67003767316521 ( 0.00267117777025794 )
CARDIAC OPERATION	2	2125	3404	27062105	SURGICAL AND MEDICAL PROCEDURES	7.48243727103062 ( 1.86931170375851 - 29.9505253202764 )	7.47634189042786 ( 11.2150170175 )	7.47253898855445 ( 2.34127022434491 )	2.9015985192968 ( 1.23381138498313 )
SPLENIC INFARCTION	2	2125	610	27064899	BLOOD AND LYMPHATIC SYSTEM DISORDERS	41.7587641272903 ( 10.413040005969 - 167.462564288534 )	41.7204390082237 ( 79.2308401890012 )	41.5873656781315 ( 13.0097233697155 )	5.37807339628269 ( 3.70695045610753 )
LARGE INTESTINAL POLYPECTOMY	2	2125	67	27065442	SURGICAL AND MEDICAL PROCEDURES	380.199360842845 ( 93.092206490095 - 1552.77825540302 )	379.842802910693 ( 733.788658487354 )	368.861852101688 ( 113.641457697841 )	8.52693678219717 ( 6.82458378195055 )
PROSTHETIC VALVE ENDOCARDITIS	2	2125	20	27065489	INFECTIONS AND INFESTATIONS	1273.67007058824 ( 297.513964021699 - 5452.63632934529 )	1272.47338975082 ( 2309.95492406756 )	1156.88489977348 ( 342.649971722628 )	10.176029620338 ( 8.40372954029553 )
CHRONIC LEFT VENTRICULAR FAILURE	2	2125	245	27065264	CARDIAC DISORDERS	103.972202641056 ( 25.839374652212 - 418.3622501525 )	103.875378755169 ( 202.121896165711 )	103.042379736909 ( 32.1437537919777 )	6.68709400739067 ( 5.01000103677265 )
INFLUENZA	2	2125	51269	27014240	INFECTIONS AND INFESTATIONS	0.495916968515546 ( 0.123940312630291 - 1.98429094168302 )	0.496390953500487 ( 1.02376352973943 )	0.496410598486795 ( 0.155583107132118 )	-1.0103941772009 ( -2.67749718054391 )
CORONARY ARTERY DISEASE	2	2125	5739	27059770	CARDIAC DISORDERS	4.4377101975134 ( 1.10884149555377 - 17.7602226071809 )	4.43447774786835 ( 5.3192417699248 )	4.43328127417113 ( 1.3892128545157 )	2.14837489870407 ( 0.480885716645222 )
HYPERKALAEMIA	2	2125	13980	27051529	METABOLISM AND NUTRITION DISORDERS	1.82119188757048 ( 0.455122207879115 - 7.28758086055313 )	1.82041972782664 ( 0.739763538402599 )	1.82030237412505 ( 0.570477791925509 )	0.864178119334339 ( -0.803054785452834 )
PRODUCT USE ISSUE	2	2125	86915	26978594	INJURY, POISONING AND PROCEDURAL COMPLICATIONS	0.292143103979209 ( 0.0730136518291767 - 1.16892650982979 )	0.292808695794931 ( 3.42694129170965 )	0.292824968590914 ( 0.0917769302719891 )	-1.77188952034163 ( -3.43897254208759 )
SKIN LESION	2	2125	12398	27053111	SKIN AND SUBCUTANEOUS TISSUE DISORDERS	2.0536983004849 ( 0.513219883115721 - 8.21806958025349 )	2.05270751693954 ( 1.0800585989072 )	2.05253772540455 ( 0.643252911747211 )	1.03740873881374 ( -0.629846948378449 )
ERYSIPELAS	2	2125	2267	27063242	INFECTIONS AND INFESTATIONS	11.2356800124549 ( 2.80639884525233 - 44.9830948141402 )	11.2260554896411 ( 18.6154068539387 )	11.2170417783237 ( 3.51388502245186 )	3.48762034530301 ( 1.81946629904634 )
THERAPEUTIC PRODUCT EFFECT INCOMPLETE	2	2125	67172	26998337	GENERAL DISORDERS AND ADMINISTRATION SITE CONDITIONS	0.378285588182751 ( 0.0945423063812664 - 1.51360794658089 )	0.378870180953618 ( 2.04159940433994 )	0.37888867411523 ( 0.1187504716362 )	-1.40015407998665 ( -3.06724554899556 )
SQUAMOUS CELL CARCINOMA	2	2125	4005	27061504	NEOPLASMS BENIGN, MALIGNANT AND UNSPECIFIED (INCL CYSTS AND POLYPS)	6.35946337666153 ( 1.58885997819185 - 25.4539575508245 )	6.35442391885554 ( 9.02042063296597 )	6.35175138383241 ( 1.99021057174481 )	2.66715444454455 ( 0.999477170622278 )
PRODUCT PHYSICAL ISSUE	2	2125	9390	27056119	PRODUCT ISSUES	2.71188312973752 ( 0.677676234991849 - 10.8522473263998 )	2.71027346059813 ( 2.15876925121344 )	2.70990926267211 ( 0.84924374433121 )	1.43824454586529 ( -0.229075623892816 )
BARRETT'S OESOPHAGUS	2	2125	1118	27064391	GASTROINTESTINAL DISORDERS	22.7838711985689 ( 5.68728497357508 - 91.2746221096535 )	22.7633880098537 ( 41.5420434720239 )	22.724524816979 ( 7.11501732152613 )	4.50617822203038 ( 2.83689778729131 )
FLATULENCE	2	2125	21814	27043695	GASTROINTESTINAL DISORDERS	1.16681440413334 ( 0.291601367370336 - 4.66889392862135 )	1.16665754996866 ( 0.0476482488023206 )	1.16664227149874 ( 0.365633387501004 )	0.22236225406008 ( -1.44480651953398 )
INFLAMMATORY BOWEL DISEASE	2	2125	2262	27063247	GASTROINTESTINAL DISORDERS	11.2605178134914 ( 2.81259892485562 - 45.0825961381847 )	11.2508699359047 ( 18.664563722478 )	11.2418143970921 ( 3.52164139087094 )	3.49080299614346 ( 1.82264652313836 )
MIGRAINE	2	2125	42384	27023125	NERVOUS SYSTEM DISORDERS	0.60007383474341 ( 0.149970503427524 - 2.4010628684572 )	0.600449881913374 ( 0.53254446254822 )	0.600468734842081 ( 0.188195717475111 )	-0.735838965130561 ( -2.40295218086508 )
PRODUCT NAME CONFUSION	2	2125	668	27064841	INJURY, POISONING AND PROCEDURAL COMPLICATIONS	38.1329214512152 ( 9.5107655986903 - 152.891971031732 )	38.0980056811624 ( 72.0346234210215 )	37.9872653656962 ( 11.8854662163404 )	5.24744395363021 ( 3.57667230033616 )
SCIATICA	2	2125	6914	27058595	NERVOUS SYSTEM DISORDERS	3.68338341642703 ( 0.920397167412416 - 14.7407161525198 )	3.68086025383518 ( 3.90494020983491 )	3.68008499060388 ( 1.15323087163869 )	1.87973908533306 ( 0.212323763794845 )
FEELING ABNORMAL	2	2125	98197	26967312	GENERAL DISORDERS AND ADMINISTRATION SITE CONDITIONS	0.258470213238813 ( 0.0645980974991619 - 1.03419223967988 )	0.259167467387155 ( 4.25068775321188 )	0.259182555779758 ( 0.0812328808905268 )	-1.94795947364374 ( -3.61503919323628 )
TALIPES	2	2125	1002	27064507	CONGENITAL, FAMILIAL AND GENETIC DISORDERS	25.4216339086533 ( 6.34481107508529 - 101.856377272337 )	25.3986704541082 ( 46.7844418728023 )	25.3500675249168 ( 7.93611942218486 )	4.66391768502457 ( 2.99438050393109 )
PULMONARY EMBOLISM	2	2125	30142	27035367	RESPIRATORY, THORACIC AND MEDIASTINAL DISORDERS	0.844172626040662 ( 0.210972893476922 - 3.37781508710427 )	0.844319149194362 ( 0.0574710136631805 )	0.84432947833786 ( 0.264622315677389 )	-0.24412201063744 ( -1.91125915745885 )
INTERVERTEBRAL DISC OPERATION	2	2125	448	27065061	SURGICAL AND MEDICAL PROCEDURES	56.8593718487395 ( 14.1669384353571 - 228.206551597945 )	56.8068477567332 ( 109.163388924392 )	56.5588173222588 ( 17.681094041766 )	5.82168004775831 ( 4.14909809331565 )
HEPATIC CYTOLYSIS	2	2125	5730	27059779	HEPATOBILIARY DISORDERS	4.44468190124217 ( 1.11058307980498 - 17.7881309039021 )	4.44144289616343 ( 5.33245828900967 )	4.44024211357579 ( 1.39139366157461 )	2.1506383447132 ( 0.48314848009626 )
NEPHROTIC SYNDROME	2	2125	2725	27062784	RENAL AND URINARY DISORDERS	9.34710294657313 ( 2.33491804848651 - 37.4181584447762 )	9.33925423670328 ( 14.8832354103479 )	9.3331381719899 ( 2.92397874300757 )	3.22236225406008 ( 1.55439278135253 )
DISABILITY	2	2125	11681	27053828	SOCIAL CIRCUMSTANCES	2.1798156281946 ( 0.544732909224855 - 8.72279991249816 )	2.17870625759922 ( 1.27572078711274 )	2.17850447616335 ( 0.682726212099764 )	1.12333807755514 ( -0.543929966563182 )
JOINT INJURY	2	2125	9181	27056328	INJURY, POISONING AND PROCEDURAL COMPLICATIONS	2.7736389602568 ( 0.693106157642921 - 11.0994152872867 )	2.77197122263549 ( 2.26572592908561 )	2.77158529837923 ( 0.868569621682401 )	1.4707114087272 ( -0.196614810507726 )
HYPERTROPHIC CARDIOMYOPATHY	2	2125	618	27064891	CONGENITAL, FAMILIAL AND GENETIC DISORDERS	41.2181854178565 ( 10.2785420006627 - 165.28986397402 )	41.1803686003502 ( 78.1581610511263 )	41.0507545080911 ( 12.8421713438983 )	5.35933683370111 ( 3.68826624343767 )
ERECTILE DYSFUNCTION	2	2125	8717	27056792	REPRODUCTIVE SYSTEM AND BREAST DISORDERS	2.92132797980957 ( 0.730006385132613 - 11.6905240000989 )	2.91952137145996 ( 2.52432068429933 )	2.91908106377067 ( 0.914786241639682 )	1.5455142754774 ( -0.12182641056215 )
ANAL INCONTINENCE	2	2125	5266	27060243	GASTROINTESTINAL DISORDERS	4.83639650588682 ( 1.20843422557823 - 19.3562302912779 )	4.83278917489868 ( 6.07829296882458 )	4.8313340537237 ( 1.51391919892197 )	2.27242160871883 ( 0.604893396036157 )
TENDONITIS	2	2125	5689	27059820	MUSCULOSKELETAL AND CONNECTIVE TISSUE DISORDERS	4.47672101992493 ( 1.11858667667788 - 17.916386372273 )	4.47345188873553 ( 5.39322412987834 )	4.47223120629353 ( 1.40141571657314 )	2.16099477484271 ( 0.493501773485174 )
OROPHARYNGEAL PAIN	2	2125	41531	27023978	RESPIRATORY, THORACIC AND MEDIASTINAL DISORDERS	0.612418006676798 ( 0.153055457176764 - 2.45045699003618 )	0.612782446726938 ( 0.490094398071185 )	0.612801092986696 ( 0.192060751702688 )	-0.706509224443878 ( -2.37362365046047 )
STRESS CARDIOMYOPATHY	2	2125	2535	27062974	CARDIAC DISORDERS	10.0477453068801 ( 2.50984379440952 - 40.2244896582035 )	10.0392377889611 ( 16.2663862699516 )	10.0321118624424 ( 3.14286004045481 )	3.3265534349114 ( 1.65851547528091 )
METASTASES TO LIVER	2	2125	7728	27057781	NEOPLASMS BENIGN, MALIGNANT AND UNSPECIFIED (INCL CYSTS AND POLYPS)	3.29530885397637 ( 0.823443174990518 - 13.1873828976968 )	3.29315059459323 ( 3.19370810637513 )	3.29255728266707 ( 1.03180925348838 )	1.71920854016313 ( 0.0518312242087478 )
FEMORAL NECK FRACTURE	2	2125	1978	27063531	INJURY, POISONING AND PROCEDURAL COMPLICATIONS	12.8774310355082 ( 3.21618119138469 - 51.5605994209783 )	12.8662627881782 ( 21.8674614154952 )	12.8542766641497 ( 4.02646959760212 )	3.68417652400837 ( 2.01586211071937 )
POSTERIOR REVERSIBLE ENCEPHALOPATHY SYNDROME	2	2125	4268	27061241	NERVOUS SYSTEM DISORDERS	5.96752654501351 ( 1.49096953284236 - 23.8847087623258 )	5.96285562207508 ( 8.25855444263774 )	5.96053109953547 ( 1.86766181533925 )	2.57544088446749 ( 0.907801962446076 )
OVERWEIGHT	1	2126	2628	27062881	METABOLISM AND NUTRITION DISORDERS	4.84379112130597 ( 0.681720164073254 - 34.4163392302438 )	4.84198397926493 ( 3.04764732994982 )	4.84052259319446 ( 0.938309977238545 )	2.2751628123573 ( 0.607159250143081 )
SKIN DISORDER	1	2126	15223	27050286	SKIN AND SUBCUTANEOUS TISSUE DISORDERS	0.835811521767114 ( 0.117669263047132 - 5.93681715877531 )	0.835888714281563 ( 0.0322362296414507 )	0.835899494055979 ( 0.162076564720829 )	-0.258598607298679 ( -1.92581694320317 )
CELLULITIS OF MALE EXTERNAL GENITAL ORGAN	1	2126	62	27065447	INFECTIONS AND INFESTATIONS	205.333710132613 ( 28.4581906549245 - 1481.53946356137 )	205.237643508197 ( 200.01690976755 )	201.995776150924 ( 38.6555851879226 )	7.65818131547543 ( 5.9525565243218 )
INGUINAL HERNIA	1	2126	2588	27062921	GASTROINTESTINAL DISORDERS	4.91866378727494 ( 0.692253832187436 - 34.9485294661384 )	4.91682144416856 ( 3.1192980531318 )	4.91530857377684 ( 0.952802255199694 )	2.29728198907523 ( 0.629263771634277 )
THYROID NEOPLASM	1	2126	473	27065036	NEOPLASMS BENIGN, MALIGNANT AND UNSPECIFIED (INCL CYSTS AND POLYPS)	26.9143693603209 ( 3.78153146886186 - 191.558177957409 )	26.9021858298271 ( 24.8871786687098 )	26.8475398681608 ( 5.19686839790562 )	4.74671799007708 ( 3.07441488475562 )
INAPPROPRIATE ANTIDIURETIC HORMONE SECRETION	1	2126	3910	27061599	ENDOCRINE DISORDERS	3.25546804512635 ( 0.458233935982287 - 23.1280823191769 )	3.25440764642154 ( 1.56150954431531 )	3.2538312189998 ( 0.63080266249157 )	1.7021394182424 ( 0.0344468607411219 )
IRON DEFICIENCY ANAEMIA	1	2126	3555	27061954	BLOOD AND LYMPHATIC SYSTEM DISORDERS	3.58060394843562 ( 0.503986882222871 - 25.4386078046436 )	3.57939068846926 ( 1.85848929223109 )	3.5786653255085 ( 0.693761970288623 )	1.83942163014557 ( 0.171665390980182 )
RECTAL ADENOCARCINOMA	1	2126	261	27065248	NEOPLASMS BENIGN, MALIGNANT AND UNSPECIFIED (INCL CYSTS AND POLYPS)	48.7762315142209 ( 6.84167013905679 - 347.739764176481 )	48.7537697222537 ( 46.5962041926929 )	48.5715034256039 ( 9.3887606804512 )	5.60203823743789 ( 3.92551619276945 )
ACTINOMYCOSIS	1	2126	240	27065269	INFECTIONS AND INFESTATIONS	53.0441929288178 ( 7.43788341976035 - 378.291275175741 )	53.0197245729509 ( 50.8272596619002 )	52.8038750933951 ( 10.2040691798403 )	5.72257190274538 ( 4.04523080508792 )
CUTANEOUS T-CELL LYMPHOMA	1	2126	852	27064657	NEOPLASMS BENIGN, MALIGNANT AND UNSPECIFIED (INCL CYSTS AND POLYPS)	14.94168830796 ( 2.10127564524944 - 106.246912439575 )	14.9351336825214 ( 12.9872563935968 )	14.9187970662465 ( 2.89005157261693 )	3.89905930765705 ( 2.22908351488951 )
ORAL DISCOMFORT	1	2126	5263	27060246	GASTROINTESTINAL DISORDERS	2.41843884667434 ( 0.340437110752963 - 17.180402107653 )	2.41777197368577 ( 0.831379654821227 )	2.41750264010415 ( 0.468693423263815 )	1.2735174652401 ( -0.394011107409471 )
SUICIDAL IDEATION	1	2126	31373	27034136	PSYCHIATRIC DISORDERS	0.405315474154499 ( 0.0570640054999178 - 2.87888367018546 )	0.405595062554051 ( 0.872091383137113 )	0.405614008335189 ( 0.0786486270106003 )	-1.30182061659265 ( -2.96895451515706 )
LEUKOPENIA	1	2126	21079	27044430	BLOOD AND LYMPHATIC SYSTEM DISORDERS	0.603482343914576 ( 0.0849624472737679 - 4.28649304607631 )	0.603668765003474 ( 0.260396803750881 )	0.603687566295457 ( 0.117053630752535 )	-0.728126007549234 ( -2.39529877780822 )
LYMPHOCYTOSIS	1	2126	847	27064662	BLOOD AND LYMPHATIC SYSTEM DISORDERS	15.0298946755801 ( 2.11366592018383 - 106.874852738973 )	15.0232985802931 ( 13.0748353210145 )	15.0067616715899 ( 2.9070754681157 )	3.90754078441214 ( 2.23754780179166 )
NEUTROPENIA	1	2126	67771	26997738	BLOOD AND LYMPHATIC SYSTEM DISORDERS	0.187378701166078 ( 0.0263813233332162 - 1.33089524006095 )	0.187760751612168 ( 3.52245513477437 )	0.187772736491593 ( 0.0364096773504984 )	-2.4129404876129 ( -4.08003162848944 )
PANCREATIC ENZYMES INCREASED	1	2126	468	27065041	INVESTIGATIONS	27.2019210668082 ( 3.82184866233131 - 193.609055486122 )	27.189602345103 ( 25.1730296895193 )	27.1337609754973 ( 5.25217495896891 )	4.76201712645997 ( 3.08965827231479 )
OSTEONECROSIS	1	2126	15422	27050087	MUSCULOSKELETAL AND CONNECTIVE TISSUE DISORDERS	0.82502043787125 ( 0.116150142724957 - 5.86016260450979 )	0.825102703767879 ( 0.0370917693599681 )	0.825114043798757 ( 0.159985433177311 )	-0.27733455849614 ( -1.94455077815119 )
URINARY INCONTINENCE	1	2126	11002	27054507	RENAL AND URINARY DISORDERS	1.1566573545253 ( 0.16283534552028 - 8.2160063682908 )	1.15658370273661 ( 0.0212057263703127 )	1.15656947173573 ( 0.224248172619366 )	0.209851927036275 ( -1.45742932392823 )
HYPERAESTHESIA TEETH	1	2126	996	27064513	GASTROINTESTINAL DISORDERS	12.7813762103919 ( 1.79776590217762 - 90.8703283523681 )	12.7758372464942 ( 10.8436226431151 )	12.7640259754345 ( 2.47297570520875 )	3.67401154457715 ( 2.00445696210789 )
WALKING AID USER	1	2126	2392	27063117	SOCIAL CIRCUMSTANCES	5.32173665274968 ( 0.748959167571786 - 37.8136515680007 )	5.3197048066506 ( 3.50652935707384 )	5.31789966465032 ( 1.03081530436374 )	2.41085655743684 ( 0.742759452630649 )
PNEUMONIA LEGIONELLA	1	2126	615	27064894	INFECTIONS AND INFESTATIONS	20.6998860411934 ( 2.90977214941964 - 147.257331541873 )	20.6906242235906 ( 18.7089606861408 )	20.6586589245263 ( 4.00048812708661 )	4.36867469828044 ( 2.69757810254771 )
REACTIVE GASTROPATHY	1	2126	246	27065263	INJURY, POISONING AND PROCEDURAL COMPLICATIONS	51.7504206533128 ( 7.2571911018574 - 369.027906280351 )	51.7265605589765 ( 49.5449447223001 )	51.5211898684544 ( 9.95702487546475 )	5.68709400739067 ( 4.01000103677265 )
LEUKOCYTOSIS	1	2126	6718	27058791	BLOOD AND LYMPHATIC SYSTEM DISORDERS	1.89454588660727 ( 0.266700864468171 - 13.4581645380789 )	1.89412531966482 ( 0.42211545546274 )	1.89399224549907 ( 0.367210211256806 )	0.92143042404656 ( -0.745995478966461 )
GUTTATE PSORIASIS	1	2126	354	27065155	SKIN AND SUBCUTANEOUS TISSUE DISORDERS	35.9620132234216 ( 5.04923371311445 - 256.131220807334 )	35.9455759816617 ( 33.8781404321028 )	35.8471377394598 ( 6.93488056124327 )	5.1637860245833 ( 3.48973210369532 )
DYSSTASIA	1	2126	12201	27053308	NERVOUS SYSTEM DISORDERS	1.04294568023857 ( 0.146828190483161 - 7.40822105311609 )	1.04292548950973 ( 0.00176741061920267 )	1.04292197160369 ( 0.202214449299702 )	0.0606312236377129 ( -1.60662773081725 )
VENTRICULAR EXTRASYSTOLES	1	2126	3289	27062220	CARDIAC DISORDERS	3.87022564739445 ( 0.544740361027214 - 27.4968547098376 )	3.86887622301862 ( 2.12696112747883 )	3.86800422416663 ( 0.749839380685695 )	1.95158937035274 ( 0.283776413147837 )
CHOLECYSTITIS ACUTE	1	2126	1832	27063677	HEPATOBILIARY DISORDERS	6.94861216093531 ( 0.977796481924889 - 49.3796120722871 )	6.94581544623811 ( 5.087354782274 )	6.94257168440165 ( 1.34559883950989 )	2.79547016843546 ( 1.12705480053438 )
HEPATIC CIRRHOSIS	1	2126	7298	27058211	HEPATOBILIARY DISORDERS	1.74394168997447 ( 0.245502708681643 - 12.3881835535056 )	1.74359192895427 ( 0.317162700147728 )	1.74349005309059 ( 0.338033886330677 )	0.801978133315758 ( -0.865418250365842 )
IMMUNE SYSTEM DISORDER	1	2126	6147	27059362	IMMUNE SYSTEM DISORDERS	2.07057554021794 ( 0.291477134357712 - 14.7088143884634 )	2.07007221368281 ( 0.553182823791331 )	2.06989816159861 ( 0.401310579636272 )	1.04955978928457 ( -0.617900613881055 )
THROAT IRRITATION	1	2126	18094	27047415	RESPIRATORY, THORACIC AND MEDIASTINAL DISORDERS	0.703117518101612 ( 0.0989890219622168 - 4.99423304182225 )	0.703257096137296 ( 0.125289012885253 )	0.703273495303024 ( 0.136362238466424 )	-0.507842248284558 ( -2.17503456041234 )
VAGINAL INFECTION	1	2126	1837	27063672	INFECTIONS AND INFESTATIONS	6.92969794610727 ( 0.975136325958345 - 49.2451284461068 )	6.9269101238477 ( 5.06885970502933 )	6.92368547198489 ( 1.34193997615888 )	2.79154018768631 ( 1.12312851865152 )
BLOOD URINE PRESENT	1	2126	7341	27058168	INVESTIGATIONS	1.73372377437101 ( 0.244064477527325 - 12.31559035658 )	1.73337881726035 ( 0.310328669363072 )	1.73327892910763 ( 0.336054339374669 )	0.793503839875796 ( -0.873890540953866 )
LOSS OF PERSONAL INDEPENDENCE IN DAILY ACTIVITIES	1	2126	34691	27030818	SOCIAL CIRCUMSTANCES	0.36650432946069 ( 0.0515999730441673 - 2.60320724195831 )	0.366802164754784 ( 1.09443863772512 )	0.366820416738967 ( 0.0711267205917407 )	-1.44685415522286 ( -3.1139804399777 )
DRUG DISPENSED TO WRONG PATIENT	1	2126	456	27065053	INJURY, POISONING AND PROCEDURAL COMPLICATIONS	27.917773472958 ( 3.92220950837546 - 198.71505436491 )	27.90511819629 ( 25.8846273674182 )	27.8462448523156 ( 5.38983945109239 )	4.79941088391727 ( 3.12691327439742 )
UTERINE LEIOMYOMA	1	2126	2353	27063156	NEOPLASMS BENIGN, MALIGNANT AND UNSPECIFIED (INCL CYSTS AND POLYPS)	5.40995002876574 ( 0.761368784770567 - 38.4407134875671 )	5.40787670952326 ( 3.59157826790085 )	5.40600420454895 ( 1.047887431519 )	2.4345626339369 ( 0.766448266309807 )
DERMATITIS ALLERGIC	1	2126	5319	27060190	SKIN AND SUBCUTANEOUS TISSUE DISORDERS	2.39297185739827 ( 0.336852851547591 - 16.9994532746032 )	2.39231695760636 ( 0.810328719241972 )	2.39205524389252 ( 0.46376056876389 )	1.25825070858679 ( -0.409272873766736 )
DRUG ERUPTION	1	2126	7089	27058420	SKIN AND SUBCUTANEOUS TISSUE DISORDERS	1.79537096348045 ( 0.252741644228971 - 12.7535646384753 )	1.79499702320613 ( 0.352143588761196 )	1.79488489386576 ( 0.347997343523112 )	0.843891326848465 ( -0.823515137525105 )
INJECTION SITE MASS	1	2126	18009	27047500	GENERAL DISORDERS AND ADMINISTRATION SITE CONDITIONS	0.706438356028425 ( 0.0994565236503856 - 5.01782218552547 )	0.706576372786286 ( 0.121925908388981 )	0.706592665047653 ( 0.137005784419698 )	-0.501049321818295 ( -2.16824228525261 )
TOOTH ABSCESS	1	2126	4035	27061474	INFECTIONS AND INFESTATIONS	3.15460254289548 ( 0.444039732427472 - 22.4113215032352 )	3.15358956567738 ( 1.47054341182974 )	3.15305597064129 ( 0.611269879949731 )	1.65675077986899 ( -0.0109220200646871 )
BONE PAIN	1	2126	23629	27041880	MUSCULOSKELETAL AND CONNECTIVE TISSUE DISORDERS	0.53830483269777 ( 0.0757866834679837 - 3.82352254572783 )	0.538521896716248 ( 0.395785387408187 )	0.538541426047746 ( 0.104422382248124 )	-0.892870769885866 ( -2.56003075583465 )
LOOSE TOOTH	1	2126	1050	27064459	GASTROINTESTINAL DISORDERS	12.1240241007033 ( 1.7053921999139 - 86.1924666958464 )	12.1187941881031 ( 10.1920001002718 )	12.1082149357833 ( 2.34601436574268 )	3.59791428501316 ( 1.92848794862619 )
ABDOMINAL DISTENSION	1	2126	40854	27024655	GASTROINTESTINAL DISORDERS	0.311144632647998 ( 0.0438060938691083 - 2.20998892790868 )	0.311468495068004 ( 1.52432960394404 )	0.311485348121606 ( 0.0603974296229473 )	-1.68276379259939 ( -3.34987921664333 )
PIGMENTATION DISORDER	1	2126	2683	27062826	SKIN AND SUBCUTANEOUS TISSUE DISORDERS	4.74448646910673 ( 0.667749027134297 - 33.7104974186801 )	4.74272601472539 ( 2.95276757332223 )	4.74133155644867 ( 0.91908819005013 )	2.24529228277516 ( 0.577308158731637 )
OVERDOSE	1	2126	129334	26936175	INJURY, POISONING AND PROCEDURAL COMPLICATIONS	0.097962521534267 ( 0.0137923826100743 - 0.695793895562476 )	0.0983866106167615 ( 8.30197600745966 )	0.0983935817644739 ( 0.0190789102832568 )	-3.34529197846387 ( -5.01236557349948 )
LIMB INJURY	1	2126	13615	27051894	INJURY, POISONING AND PROCEDURAL COMPLICATIONS	0.934580620331527 ( 0.131573415880495 - 6.63843018784727 )	0.93461137697453 ( 0.00457677902330548 )	0.934616179311709 ( 0.181216064048341 )	-0.0975540827106192 ( -1.7647917876512 )
MUSCULOSKELETAL PAIN	1	2126	17791	27047718	MUSCULOSKELETAL AND CONNECTIVE TISSUE DISORDERS	0.715100381861452 ( 0.100675947197903 - 5.07935182505089 )	0.715234326204723 ( 0.113445710131112 )	0.715250331469662 ( 0.13868439754282 )	-0.483479833748164 ( -2.15067449603409 )
BACTERIAL SEPSIS	1	2126	1218	27064291	INFECTIONS AND INFESTATIONS	10.4516800362082 ( 1.47034570907785 - 74.2938309710735 )	10.4472363690544 ( 8.53633173268174 )	10.4394863802364 ( 2.02290937462322 )	3.38397882835513 ( 1.71487892176085 )
BLOOD LACTIC ACID INCREASED	1	2126	2257	27063252	INVESTIGATIONS	5.64007867652054 ( 0.793741862366313 - 40.076615566814 )	5.63789716327347 ( 3.81389675015232 )	5.63584317870161 ( 1.09242270446211 )	2.49463146820234 ( 0.826472068923791 )
HYPOTENSION	1	2126	83139	26982370	VASCULAR DISORDERS	0.152655352583259 ( 0.0214926293759445 - 1.08426271465889 )	0.153053728063944 ( 4.70109039069696 )	0.153063915053022 ( 0.0296796027290158 )	-2.70779388853639 ( -4.37487821600069 )
HEPATITIS	1	2126	10110	27055399	HEPATOBILIARY DISORDERS	1.25875012678039 ( 0.177206672851871 - 8.94126533820832 )	1.25862847650922 ( 0.0531587100736851 )	1.2586028975876 ( 0.244029910251342 )	0.33182316943564 ( -1.33547809860739 )
SKIN CANDIDA	1	2126	219	27065290	INFECTIONS AND INFESTATIONS	58.1306674914196 ( 8.1479281662988 - 414.728067556464 )	58.1038077511791 ( 55.866376859395 )	57.8442449886738 ( 11.1744411575352 )	5.85410152545068 ( 4.17578623859042 )
RESTLESSNESS	1	2126	13881	27051628	PSYCHIATRIC DISORDERS	0.916662346244652 ( 0.12905099869905 - 6.51114571365914 )	0.916701527087978 ( 0.00757247118770902 )	0.916707527554259 ( 0.177743896777818 )	-0.125466574644503 ( -1.79270076582356 )
PRESCRIPTION DRUG USED WITHOUT A PRESCRIPTION	1	2126	3593	27061916	INJURY, POISONING AND PROCEDURAL COMPLICATIONS	3.54273007591064 ( 0.498657409441691 - 25.16945733307 )	3.54153462218431 ( 1.82363274580763 )	3.54082746174408 ( 0.686428375732887 )	1.8240865454654 ( 0.156337723865497 )
ORGAN FAILURE	1	2126	1135	27064374	GENERAL DISORDERS AND ADMINISTRATION SITE CONDITIONS	11.2160223123816 ( 1.57778085073958 - 79.7317044714258 )	11.2112192929588 ( 9.29261867297664 )	11.2022305435812 ( 2.17060317598739 )	3.48571411947066 ( 1.81646498943118 )
SKIN SENSITISATION	1	2126	421	27065088	SKIN AND SUBCUTANEOUS TISSUE DISORDERS	30.238767616413 ( 4.24753150363444 - 215.273992947911 )	30.2250211342238 ( 28.1915834912357 )	30.1557675296404 ( 5.83599271583873 )	4.91436205026816 ( 3.24141484966757 )
HYPERVENTILATION	1	2126	2021	27063488	RESPIRATORY, THORACIC AND MEDIASTINAL DISORDERS	6.29874744160911 ( 0.886392981286692 - 44.7591758630421 )	6.29625625804464 ( 4.45321015599852 )	6.29363694238785 ( 1.21987431611771 )	2.65389395707233 ( 0.985605694194579 )
PULMONARY SEPSIS	1	2126	674	27064835	INFECTIONS AND INFESTATIONS	18.8878370381123 ( 2.65542337394021 - 134.347837515992 )	18.8794271476383 ( 16.9077314641197 )	18.8529391074196 ( 3.65124153458509 )	4.23671754703715 ( 2.56597335794639 )
LEUKAEMIA RECURRENT	1	2126	616	27064893	NEOPLASMS BENIGN, MALIGNANT AND UNSPECIFIED (INCL CYSTS AND POLYPS)	20.666281566505 ( 2.90505589305345 - 147.017892085082 )	20.657035547903 ( 18.6755541422826 )	20.6251764951511 ( 3.99401298978351 )	4.36633455982593 ( 2.69524449698245 )
FOLLICULITIS	1	2126	4621	27060888	INFECTIONS AND INFESTATIONS	2.75450024358103 ( 0.38773353948664 - 19.5682622708717 )	2.7536753727566 ( 1.11677545035838 )	2.7532959535933 ( 0.533783815086027 )	1.46115969450771 ( -0.206434724413974 )
MUSCLE TWITCHING	1	2126	8400	27057109	MUSCULOSKELETAL AND CONNECTIVE TISSUE DISORDERS	1.51509144156251 ( 0.213290160863852 - 10.762343968418 )	1.51484927351288 ( 0.175014447001151 )	1.51478798922845 ( 0.293696666479637 )	0.599115887234597 ( -1.06823563620935 )
NECK PAIN	1	2126	22850	27042659	MUSCULOSKELETAL AND CONNECTIVE TISSUE DISORDERS	0.556672704928663 ( 0.0783725426273522 - 3.95399319741406 )	0.556881133370163 ( 0.352878961311027 )	0.556900525032087 ( 0.107982056539638 )	-0.844508442114475 ( -2.51167203091241 )
SKIN BURNING SENSATION	1	2126	50798	27014711	SKIN AND SUBCUTANEOUS TISSUE DISORDERS	0.250144208313029 ( 0.0352180014150578 - 1.77670857057205 )	0.25049674982299 ( 2.24673691624244 )	0.250511504114416 ( 0.0485747097396686 )	-1.99705123778334 ( -3.66415469380387 )
CARDIAC ABLATION	1	2126	744	27064765	SURGICAL AND MEDICAL PROCEDURES	17.1107113414054 ( 2.40590773149826 - 121.690636251697 )	17.1031369590164 ( 15.1416713705077 )	17.0815220100782 ( 3.30855020099103 )	4.09436462362582 ( 2.42396631603387 )
ELECTROPHORESIS ABNORMAL	1	2126	6	27065503	INVESTIGATIONS	2121.78606146127 ( 255.326923556889 - 17632.2027771124 )	2120.78898291804 ( 1816.10571632912 )	1817.96198535832 ( 309.114520627816 )	10.8281063169177 ( 8.87368701043779 )
HYPERGAMMAGLOBULINAEMIA BENIGN MONOCLONAL	1	2126	256	27065253	NEOPLASMS BENIGN, MALIGNANT AND UNSPECIFIED (INCL CYSTS AND POLYPS)	49.7289014728363 ( 6.97478738394623 - 354.557566498306 )	49.7059917871415 ( 47.54085676532 )	49.5164743093705 ( 9.57083535535982 )	5.62983668978147 ( 3.95313169160018 )
PLASMA CELL MYELOMA	1	2126	20262	27045247	NEOPLASMS BENIGN, MALIGNANT AND UNSPECIFIED (INCL CYSTS AND POLYPS)	0.62783479504103 ( 0.088390789286549 - 4.45947516755795 )	0.628009766928646 ( 0.220495880681433 )	0.62802812503125 ( 0.121773018153455 )	-0.671098926002083 ( -2.33827647273874 )
HEPATIC FUNCTION ABNORMAL	1	2126	15108	27050401	HEPATOBILIARY DISORDERS	0.842177183482439 ( 0.118565391128503 - 5.98203574945158 )	0.842251383208117 ( 0.0295599115462001 )	0.842261823913444 ( 0.163310120449906 )	-0.247659318430737 ( -1.91487890270423 )
DIFFUSE ALOPECIA	1	2126	891	27064618	SKIN AND SUBCUTANEOUS TISSUE DISORDERS	14.2876544265694 ( 2.00939880445934 - 101.591116984861 )	14.2814072923774 ( 12.3379881022226 )	14.2665178223186 ( 2.76380915012268 )	3.83456133905504 ( 2.16471302622995 )
WHITE BLOOD CELL COUNT INCREASED	1	2126	13708	27051801	INVESTIGATIONS	0.928236898285185 ( 0.130680389065931 - 6.59336680504827 )	0.928270637402117 ( 0.0055450780442227 )	0.928275869684749 ( 0.17998679232759 )	-0.107374478455785 ( -1.7746109394011 )
BLISTER	1	2126	23518	27041991	SKIN AND SUBCUTANEOUS TISSUE DISORDERS	0.540847738010884 ( 0.0761446782820284 - 3.84158528621073 )	0.541063606493249 ( 0.389597112336529 )	0.541083119924666 ( 0.104915195734158 )	-0.886077860369502 ( -2.55323834511096 )
HYPERHIDROSIS	1	2126	47942	27017567	SKIN AND SUBCUTANEOUS TISSUE DISORDERS	0.265073815479374 ( 0.0373199097649757 - 1.88275180983249 )	0.265419337898048 ( 2.03660722368769 )	0.265434659856668 ( 0.0514682916751655 )	-1.91357132802812 ( -3.58067771324382 )
ARTHROPATHY	1	2126	27112	27038397	MUSCULOSKELETAL AND CONNECTIVE TISSUE DISORDERS	0.469089945557358 ( 0.0660424325266502 - 3.33187874226483 )	0.469339550660528 ( 0.600572593533322 )	0.469359122838057 ( 0.0910084420893562 )	-1.09123589394401 ( -2.75838230295826 )
BLOOD TRIGLYCERIDES ABNORMAL	1	2126	358	27065151	INVESTIGATIONS	35.560197764312 ( 4.992971140736 - 253.26156098122 )	35.5439494343805 ( 33.4790120992896 )	35.4477267340062 ( 6.85778889353134 )	5.14762120515229 ( 3.47364489599696 )
SKIN ATROPHY	1	2126	2563	27062946	SKIN AND SUBCUTANEOUS TISSUE DISORDERS	4.96664597761986 ( 0.699004275538121 - 35.2895871030509 )	4.96478107589084 ( 3.16526479073362 )	4.96323474941819 ( 0.962089476645575 )	2.3112806923566 ( 0.64325308335763 )
ULCER HAEMORRHAGE	1	2126	2163	27063346	GENERAL DISORDERS AND ADMINISTRATION SITE CONDITIONS	5.88520655912814 ( 0.828223678638794 - 41.8192055321691 )	5.88290980005004 ( 4.0513447333579 )	5.88065337223116 ( 1.13985745769861 )	2.55597645514853 ( 0.887769094126878 )
ORAL FUNGAL INFECTION	1	2126	1021	27064488	INFECTIONS AND INFESTATIONS	12.4684024940041 ( 1.75378677071077 - 88.6430798480039 )	12.4630106733675 ( 10.5333295276783 )	12.4517944202625 ( 2.4125307685251 )	3.63828175803772 ( 1.96878823063151 )
CORONARY ARTERIAL STENT INSERTION	1	2126	1024	27064485	SURGICAL AND MEDICAL PROCEDURES	12.4318725930444 ( 1.74865344342044 - 88.3831251705199 )	12.4264979467854 ( 10.497117944773 )	12.4153501439105 ( 2.40547535868036 )	3.63405304458254 ( 1.96456664398364 )
ANAL FISSURE EXCISION	1	2126	3	27065506	SURGICAL AND MEDICAL PROCEDURES	4243.57259328943 ( 441.222168548684 - 40813.6980373193 )	4241.57796583608 ( 3179.68412108527 )	3181.43347437706 ( 478.685710759316 )	11.6354612389753 ( 9.52734229146044 )
LIVER ABSCESS	1	2126	1420	27064089	INFECTIONS AND INFESTATIONS	8.96482483802154 ( 1.26131871097916 - 63.7175074601237 )	8.96108020951284 ( 7.06806770784122 )	8.9554777603858 ( 1.73551200234826 )	3.16277039973256 ( 1.49396091469352 )
ABDOMINAL ABSCESS	1	2126	1756	27063753	INFECTIONS AND INFESTATIONS	7.24936971908704 ( 1.02009495108504 - 51.5181074743258 )	7.24643160450355 ( 5.38171533685398 )	7.24287643569051 ( 1.4037762759212 )	2.85656276296697 ( 1.18808858295389 )
PNEUMONIA INFLUENZAL	1	2126	566	27064943	INFECTIONS AND INFESTATIONS	22.4919663662745 ( 3.16124828154507 - 160.028098385986 )	22.4818620097319 ( 20.4905698760247 )	22.4439751278805 ( 4.34570821220383 )	4.48825631403311 ( 2.8168114648959 )
MILIARIA	1	2126	849	27064660	SKIN AND SUBCUTANEOUS TISSUE DISORDERS	14.994487455221 ( 2.10869231765801 - 106.622788048324 )	14.9879080064879 ( 13.0396795549455 )	14.9714516441273 ( 2.9002418994341 )	3.90414220795028 ( 2.23415612548917 )
PRODUCT PACKAGING ISSUE	1	2126	4292	27061217	PRODUCT ISSUES	2.96568042318115 ( 0.417453250757996 - 21.0688510784617 )	2.96475626689381 ( 1.30195531898857 )	2.96429860179553 ( 0.574683262563031 )	1.56769078152752 ( -0.0999450098697525 )
DEMYELINATION	1	2126	1548	27063961	NERVOUS SYSTEM DISORDERS	8.22350843864933 ( 1.15708414199684 - 58.4452664987965 )	8.22011233689162 ( 6.33803377955667 )	8.21545119271028 ( 1.59217575701594 )	3.03833981018578 ( 1.36967519325734 )
EAR INJURY	1	2126	236	27065273	INJURY, POISONING AND PROCEDURAL COMPLICATIONS	53.9432550185755 ( 7.56342810132016 - 384.729612421538 )	53.9183639724925 ( 51.7182202835629 )	53.6950797363216 ( 10.3756902860823 )	5.74671799007708 ( 4.06920454566106 )
HAND FRACTURE	1	2126	3137	27062372	INJURY, POISONING AND PROCEDURAL COMPLICATIONS	4.05777610776125 ( 0.571130141469223 - 28.8297635602994 )	4.05633850733447 ( 2.30239931298101 )	4.05536453075469 ( 0.786150979104975 )	2.01983160200725 ( 0.351981919752546 )
ABORTION SPONTANEOUS	1	2126	15226	27050283	PREGNANCY, PUERPERIUM AND PERINATAL CONDITIONS	0.835646747981092 ( 0.117646066952595 - 5.93564668585779 )	0.835724017963236 ( 0.0323073339611706 )	0.835734806429909 ( 0.16204463436597 )	-0.258882872849016 ( -1.92610117643968 )
PHARYNGITIS	1	2126	5441	27060068	INFECTIONS AND INFESTATIONS	2.33930526093389 ( 0.329299694724008 - 16.6181420496592 )	2.33867559226396 ( 0.766281287030881 )	2.33842960262922 ( 0.453365444964565 )	1.22553999772566 ( -0.441973068382002 )
DEVICE DELIVERY SYSTEM ISSUE	1	2126	11588	27053921	PRODUCT ISSUES	1.09814192090887 ( 0.15459818214187 - 7.80032249894632 )	1.09809577990233 ( 0.00876615070696695 )	1.09808731534284 ( 0.212909823151316 )	0.134992776022256 ( -1.53227700145453 )
PRODUCT CLOSURE REMOVAL DIFFICULT	1	2126	297	27065212	PRODUCT ISSUES	42.8639040134807 ( 6.0151002460933 - 305.450315390868 )	42.8442218771321 ( 40.7308712015273 )	42.7038050251954 ( 8.25768569448683 )	5.41629271851318 ( 3.74090775845768 )
HAIR INJURY	1	2126	155	27065354	INJURY, POISONING AND PROCEDURAL COMPLICATIONS	82.1332018329135 ( 11.4910728968988 - 587.052480116688 )	82.0950574032789 ( 79.5941891944824 )	81.5752172917194 ( 15.7345548714148 )	6.3500590201131 ( 4.66717492551391 )
NAIL DISCOLOURATION	1	2126	1671	27063838	SKIN AND SUBCUTANEOUS TISSUE DISORDERS	7.61815272764941 ( 1.07195783080542 - 54.1404235446334 )	7.61504123130355 ( 5.74327823466408 )	7.61108486693076 ( 1.47510547925915 )	2.92810210689446 ( 1.25955582308393 )
BODY TEMPERATURE INCREASED	1	2126	8525	27056984	INVESTIGATIONS	1.49286912765564 ( 0.210162127637089 - 10.6044712116533 )	1.49263740733234 ( 0.162624632924309 )	1.49257962673097 ( 0.289391182937998 )	0.577807899011407 ( -1.08953926804039 )
SEASONAL ALLERGY	1	2126	7408	27058101	IMMUNE SYSTEM DISORDERS	1.71803924312584 ( 0.2418567839702 - 12.2041598026214 )	1.71770166003081 ( 0.299916553772985 )	1.71760479113352 ( 0.333015717580849 )	0.78039812060772 ( -0.886993185818547 )
SKIN EROSION	1	2126	1625	27063884	SKIN AND SUBCUTANEOUS TISSUE DISORDERS	7.8338183660178 ( 1.10228606662439 - 55.6740324040307 )	7.83060547538968 ( 5.95500285154032 )	7.82640461101367 ( 1.51681557128286 )	2.96834969690032 ( 1.29976125186318 )
VERTIGO	1	2126	24168	27041341	EAR AND LABYRINTH DISORDERS	0.526288950846738 ( 0.0740950639702366 - 3.73817154533561 )	0.526511664080943 ( 0.426167732014721 )	0.526531254810221 ( 0.102093706887826 )	-0.925408922949986 ( -2.59256655196169 )
SOCIAL ANXIETY DISORDER	1	2126	428	27065081	PSYCHIATRIC DISORDERS	29.7442006400506 ( 4.17822029299258 - 211.745051643011 )	29.7306866764211 ( 27.7000422813215 )	29.6637153788071 ( 5.74094934815972 )	4.8906274014758 ( 3.21777596409874 )
MUSCULOSKELETAL CHEST PAIN	1	2126	6289	27059220	MUSCULOSKELETAL AND CONNECTIVE TISSUE DISORDERS	2.02381317437141 ( 0.284895371300978 - 14.3765753232693 )	2.02333183296362 ( 0.51760413417116 )	2.02316914109829 ( 0.392251967041497 )	1.01661693720869 ( -0.650834301257394 )
DEVICE MECHANICAL ISSUE	1	2126	4272	27061237	PRODUCT ISSUES	2.97956689691742 ( 0.419407481702893 - 21.1675262853207 )	2.97863621196354 ( 1.31426020239599 )	2.97817315644939 ( 0.577372581386691 )	1.57442763729423 ( -0.0932108744744744 )
TOOTH DISCOLOURATION	1	2126	789	27064720	GASTROINTESTINAL DISORDERS	16.1347884302861 ( 2.26885517907768 - 114.741302173338 )	16.1276728739014 ( 14.1721301118378 )	16.1085239208965 ( 3.12028444257568 )	4.00975239591088 ( 2.33954414441714 )
DYSPHAGIA	1	2126	36584	27028925	GASTROINTESTINAL DISORDERS	0.347515615810334 ( 0.0489266324346202 - 2.46833058444018 )	0.347822378567358 ( 1.22447462329968 )	0.347840204933941 ( 0.0674465274841821 )	-1.52350339942936 ( -3.19062595895848 )
SWOLLEN TONGUE	1	2126	10821	27054688	GASTROINTESTINAL DISORDERS	1.17601232334292 ( 0.165559910221316 - 8.35350165873877 )	1.175929571898 ( 0.0263287304721689 )	1.17591331523824 ( 0.227998481625136 )	0.233781712992892 ( -1.43350333293903 )
THROAT TIGHTNESS	1	2126	10242	27055267	RESPIRATORY, THORACIC AND MEDIASTINAL DISORDERS	1.24252115732482 ( 0.174922179190327 - 8.82597526251938 )	1.24240713703459 ( 0.0473095529011256 )	1.2423834713959 ( 0.240885385242901 )	0.313110541426885 ( -1.3541875447167 )
MEDICATION ERROR	1	2126	14570	27050939	INJURY, POISONING AND PROCEDURAL COMPLICATIONS	0.873292103324464 ( 0.122945591371443 - 6.20306177083472 )	0.873351674502967 ( 0.018374426464497 )	0.873360366310358 ( 0.16933962432745 )	-0.195351032769535 ( -1.86257671891353 )
INTRACRANIAL ANEURYSM	1	2126	1481	27064028	NERVOUS SYSTEM DISORDERS	8.59555879649597 ( 1.20939866065162 - 61.0912128712055 )	8.59198777684553 ( 6.70421577790139 )	8.58686497807573 ( 1.66411685514623 )	3.10213150666951 ( 1.43339417782684 )
HYPERTHYROIDISM	1	2126	6186	27059323	ENDOCRINE DISORDERS	2.05751850976578 ( 0.289639373239543 - 14.6160460529916 )	2.05702132193796 ( 0.543197524964729 )	2.05685047640346 ( 0.398781237749586 )	1.04043692036171 ( -0.627020923848673 )
DYSURIA	1	2126	14193	27051316	RENAL AND URINARY DISORDERS	0.896501322747377 ( 0.126212853638241 - 6.36793003659873 )	0.89654998221012 ( 0.0119421860928772 )	0.8965572705022 ( 0.173837112752427 )	-0.157532352027373 ( -1.82476258959734 )
COGNITIVE DISORDER	1	2126	19889	27045620	NERVOUS SYSTEM DISORDERS	0.639618083562265 ( 0.0900496379392623 - 4.54317532176873 )	0.639787515586919 ( 0.202945381770677 )	0.639805625817407 ( 0.12405655075775 )	-0.644294416745763 ( -2.31147427462053 )
STAPHYLOCOCCAL SEPSIS	1	2126	1632	27063877	INFECTIONS AND INFESTATIONS	7.80021541189383 ( 1.0975606776042 - 55.4350768148487 )	7.79701831955161 ( 5.92200129312993 )	7.79285603031735 ( 1.51031687335015 )	2.96215216341365 ( 1.29357028727618 )
VASCULAR DEMENTIA	1	2126	345	27065164	NERVOUS SYSTEM DISORDERS	36.9001649692557 ( 5.18058105272224 - 262.831941224585 )	36.8832866594441 ( 34.8099470715168 )	36.7795777384631 ( 7.11483839814077 )	5.20083301133862 ( 3.52659793585707 )
ANGINA UNSTABLE	1	2126	1514	27063995	CARDIAC DISORDERS	8.40819488474458 ( 1.1830535346399 - 59.758699965648 )	8.40471195344004 ( 6.51975167904774 )	8.39982435479091 ( 1.62788839982211 )	3.07035916061503 ( 1.40165844790348 )
DIABETIC KETOACIDOSIS	1	2126	10795	27054714	METABOLISM AND NUTRITION DISORDERS	1.17884590833096 ( 0.165958788283342 - 8.37363112832595 )	1.17876182468812 ( 0.0271179290749636 )	1.17874526653466 ( 0.228547528523348 )	0.237251977508492 ( -1.43003362400669 )
TYPE 2 DIABETES MELLITUS	1	2126	9755	27055754	METABOLISM AND NUTRITION DISORDERS	1.3045751678108 ( 0.183657268258848 - 9.266806506508 )	1.30443197309157 ( 0.0710675154913283 )	1.30440076850228 ( 0.252908891123292 )	0.383387196179159 ( -1.28392305630581 )
PAIN OF SKIN	1	2126	18454	27047055	SKIN AND SUBCUTANEOUS TISSUE DISORDERS	0.689391949737268 ( 0.0970567581959999 - 4.89673536594734 )	0.689537980790518 ( 0.139872210066021 )	0.689554803441248 ( 0.133702350903323 )	-0.536262878157628 ( -2.20345249831285 )
ADENOCARCINOMA OF THE CERVIX	1	2126	66	27065443	NEOPLASMS BENIGN, MALIGNANT AND UNSPECIFIED (INCL CYSTS AND POLYPS)	192.889214344765 ( 26.7588658721174 - 1390.42697804728 )	192.798998447094 ( 187.956826782315 )	189.936326828481 ( 36.3767037383562 )	7.56937204851757 ( 5.86599192754898 )
SKIN CANCER	1	2126	12892	27052617	NEOPLASMS BENIGN, MALIGNANT AND UNSPECIFIED (INCL CYSTS AND POLYPS)	0.987019486586444 ( 0.138955375792862 - 7.0109375858448 )	0.987025589319596 ( 0.000170616134331731 )	0.987026595633927 ( 0.191377460345837 )	-0.0188391359683679 ( -1.68608712391776 )
PARADOXICAL PSORIASIS	1	2126	189	27065320	SKIN AND SUBCUTANEOUS TISSUE DISORDERS	67.3578322308332 ( 9.43457483973491 - 480.898995440536 )	67.3266343783504 ( 64.9980410269551 )	66.9775468289907 ( 12.9311595912189 )	6.0656056306444 ( 4.38552847609167 )
PEPTIC ULCER	1	2126	1137	27064372	GASTROINTESTINAL DISORDERS	11.196292334054 ( 1.57500778474465 - 79.5913285278901 )	11.1914985905965 ( 9.27308658978754 )	11.1825429679334 ( 2.16679115942814 )	3.48317639666876 ( 1.81393111791768 )
CARDIO-RESPIRATORY ARREST	1	2126	13053	27052456	CARDIAC DISORDERS	0.974839461580002 ( 0.13724076630233 - 6.92441467253347 )	0.974851290700086 ( 0.00064903670682774 )	0.974853217213745 ( 0.189017276810172 )	-0.0367430849886897 ( -1.7039886845226 )
ALCOHOLISM	1	2126	2376	27063133	PSYCHIATRIC DISORDERS	5.35757643065969 ( 0.754001030120774 - 38.0684164393814 )	5.35552773464151 ( 3.54107144372607 )	5.35369537126976 ( 1.0377515067132 )	2.42053505103291 ( 0.752430932520165 )
PROTEIN URINE	1	2126	337	27065172	INVESTIGATIONS	37.7761444431107 ( 5.30320676123495 - 269.089468549111 )	37.7588542952766 ( 35.6799099116928 )	37.6501002884859 ( 7.28282670835284 )	5.23458180269316 ( 3.56017764353083 )
BREAST CANCER STAGE I	1	2126	8734	27056775	NEOPLASMS BENIGN, MALIGNANT AND UNSPECIFIED (INCL CYSTS AND POLYPS)	1.45713430347895 ( 0.205132038672514 - 10.3506034070317 )	1.45691938373119 ( 0.143329008106964 )	1.45686707470043 ( 0.282467647764076 )	0.542869251171222 ( -1.12447091043449 )
TOOTH EXTRACTION	1	2126	4456	27061053	SURGICAL AND MEDICAL PROCEDURES	2.85651329356467 ( 0.402090113421251 - 20.2931331160664 )	2.85564046173883 ( 1.20575259690211 )	2.85522411880373 ( 0.553541078729267 )	1.51360399336269 ( -0.15401041151068 )
INFECTIVE EXACERBATION OF CHRONIC OBSTRUCTIVE AIRWAYS DISEASE	1	2126	277	27065232	INFECTIONS AND INFESTATIONS	45.9588046907635 ( 6.44787496826968 - 327.582612720942 )	45.9376675000297 ( 43.8017585289975 )	45.7760212140584 ( 8.85000289562778 )	5.51652016625184 ( 3.84053962360298 )
HYPERKERATOSIS	1	2126	2229	27063280	SKIN AND SUBCUTANEOUS TISSUE DISORDERS	5.71093348729461 ( 0.803709048906695 - 40.5803086834342 )	5.70871866195972 ( 3.88246752658713 )	5.70660712892746 ( 1.10613417680646 )	2.51263324416768 ( 0.844459980904758 )
VISUAL IMPAIRMENT	1	2126	57532	27007977	EYE DISORDERS	0.220810297630427 ( 0.031088127055256 - 1.56835397169398 )	0.221176630353685 ( 2.74824375997325 )	0.221190167338888 ( 0.042889321627054 )	-2.17664084062902 ( -3.84373854118648 )
AGITATION	1	2126	23643	27041866	PSYCHIATRIC DISORDERS	0.537985801576755 ( 0.0757417696792519 - 3.82125640744656 )	0.538203015586357 ( 0.396567590588704 )	0.538222546840984 ( 0.104360554187751 )	-0.893725266275548 ( -2.56088518964608 )
IRRITABLE BOWEL SYNDROME	1	2126	8905	27056604	GASTROINTESTINAL DISORDERS	1.42914436539558 ( 0.201192112497243 - 10.1517578984112 )	1.42894260499812 ( 0.128788693074312 )	1.42889444166946 ( 0.277044616014934 )	0.51489934253244 ( -1.15243533184254 )
DEVICE USE ISSUE	1	2126	10841	27054668	INJURY, POISONING AND PROCEDURAL COMPLICATIONS	1.17384189129748 ( 0.165254382748134 - 8.33808315913124 )	1.17376016027195 ( 0.0257309005517297 )	1.1737441336938 ( 0.227577929624846 )	0.231117947389588 ( -1.43616667298342 )
RENAL MASS	1	2126	967	27064542	RENAL AND URINARY DISORDERS	13.1646994272906 ( 1.8516276743779 - 93.5983585734285 )	13.1589802456135 ( 11.22376898557 )	13.1464193156077 ( 2.54699994714745 )	3.71659800170075 ( 2.04696865157091 )
DISCOMFORT	1	2126	29801	27035708	GENERAL DISORDERS AND ADMINISTRATION SITE CONDITIONS	0.426720639823971 ( 0.0600775207890146 - 3.03092574494311 )	0.426990164675958 ( 0.769786230701753 )	0.427009391903504 ( 0.0827970814926487 )	-1.22766029318305 ( -2.89479839081184 )
TINEA CRURIS	1	2126	206	27065303	INFECTIONS AND INFESTATIONS	61.7991373562641 ( 8.65968247780216 - 441.024643544171 )	61.7705529005254 ( 59.4983720187039 )	61.4769753502813 ( 11.8734189912747 )	5.94197428147602 ( 4.26295769661906 )
ABNORMAL DREAMS	1	2126	6812	27058697	PSYCHIATRIC DISORDERS	1.86839622016153 ( 0.263020227365872 - 13.2723801149252 )	1.86798794737349 ( 0.403365636409242 )	1.86786054564923 ( 0.362144365753036 )	0.901386747547299 ( -0.76603403012851 )
HYPOAESTHESIA	1	2126	58410	27007099	NERVOUS SYSTEM DISORDERS	0.217484079115694 ( 0.0306198328944124 - 1.54472837366245 )	0.217851975646434 ( 2.81414954353357 )	0.217865366069888 ( 0.0422446434695487 )	-2.19849122459489 ( -3.86558827251951 )
INJECTION SITE HYPOAESTHESIA	1	2126	663	27064846	GENERAL DISORDERS AND ADMINISTRATION SITE CONDITIONS	19.2012177039569 ( 2.6994162121815 - 136.580183393356 )	19.1926604788963 ( 17.2192151068521 )	19.1652618938377 ( 3.71165412195402 )	4.26042180762842 ( 2.58961665274837 )
BILE DUCT STONE	1	2126	1183	27064326	HEPATOBILIARY DISORDERS	10.7609152552347 ( 1.51381300637388 - 76.4937919299016 )	10.7563262024583 ( 8.84220745954327 )	10.7480860620847 ( 2.0826667595813 )	3.42600787334639 ( 1.75684758846857 )
OBSTRUCTIVE PANCREATITIS	1	2126	406	27065103	GASTROINTESTINAL DISORDERS	31.355980842397 ( 4.40408421768513 - 223.246760504855 )	31.3417091071631 ( 29.3018850215212 )	31.2671594533372 ( 6.05064364440231 )	4.9665762547091 ( 3.29341280229641 )
PULMONARY FUNCTION TEST ABNORMAL	1	2126	905	27064604	INVESTIGATIONS	14.0666226618088 ( 1.97834679306245 - 100.017789501614 )	14.0604794447605 ( 12.118616117809 )	14.0460639045345 ( 2.72113999215123 )	3.81209399892911 ( 2.14228877626502 )
LOWER LIMB FRACTURE	1	2126	7728	27057781	INJURY, POISONING AND PROCEDURAL COMPLICATIONS	1.64687942490588 ( 0.231840538045152 - 11.6986091519944 )	1.64657529729661 ( 0.253936105481609 )	1.6464916415459 ( 0.319229493733738 )	0.719395188076052 ( -0.947982169658377 )
SUICIDAL BEHAVIOUR	1	2126	1551	27063958	PSYCHIATRIC DISORDERS	8.20760132297131 ( 1.15484735354854 - 58.3321417067344 )	8.20421269987635 ( 6.32238771577315 )	8.19957081025015 ( 1.58909972496747 )	3.03554839678822 ( 1.36688688893853 )
PYELONEPHRITIS	1	2126	3661	27061848	INFECTIONS AND INFESTATIONS	3.47691810374179 ( 0.489396515595176 - 24.7017686372889 )	3.47575359123415 ( 1.76321797319208 )	3.47507752526167 ( 0.673684881561301 )	1.79704516317801 ( 0.129309231093779 )
OESOPHAGITIS	1	2126	3621	27061888	GASTROINTESTINAL DISORDERS	3.51533167425411 ( 0.494801987230927 - 24.9747517166839 )	3.51414910176974 ( 1.79845705843937 )	3.51345496894208 ( 0.681123118296687 )	1.81289040802518 ( 0.14514695245666 )
RENAL TRANSPLANT	1	2126	1264	27064245	SURGICAL AND MEDICAL PROCEDURES	10.0713011449564 ( 1.416875345129 - 71.5878832256513 )	10.0670363113198 ( 8.16029615300606 )	10.0598686936824 ( 1.94939676414575 )	3.33053956939367 ( 1.66151394296094 )
LYMPHOMA	1	2126	7012	27058497	NEOPLASMS BENIGN, MALIGNANT AND UNSPECIFIED (INCL CYSTS AND POLYPS)	1.81509141163193 ( 0.255517383836778 - 12.893670023972 )	1.81470819987282 ( 0.365803602708394 )	1.81459202873353 ( 0.3518177716432 )	0.859645226302317 ( -0.807765103424319 )
ACUTE PSYCHOSIS	1	2126	843	27064666	PSYCHIATRIC DISORDERS	15.1012131336701 ( 2.12368384158842 - 107.382574393919 )	15.0945835083134 ( 13.1456489309811 )	15.0778837648202 ( 2.92083967055174 )	3.91436205026816 ( 2.24435516942528 )
AGGRESSION	1	2126	15468	27050041	PSYCHIATRIC DISORDERS	0.822565525987436 ( 0.115804550904013 - 5.84272413528735 )	0.822648946050441 ( 0.0382536776145112 )	0.822660410983789 ( 0.159509711419759 )	-0.281631076748792 ( -1.94884681496677 )
HALLUCINATION	1	2126	31042	27034467	PSYCHIATRIC DISORDERS	0.409642357518473 ( 0.0576731643595511 - 2.90961772146116 )	0.40991991165222 ( 0.850368725531943 )	0.409938920127186 ( 0.0794872060144725 )	-1.28651912709343 ( -2.95365387447152 )
PSYCHOTIC DISORDER	1	2126	9926	27055583	PSYCHIATRIC DISORDERS	1.28209251755559 ( 0.180492487242068 - 9.10708943451758 )	1.28195989295872 ( 0.0620320010014983 )	1.28193148962509 ( 0.248552706142069 )	0.358319161941649 ( -1.3089866826302 )
CROHN'S DISEASE	1	2126	30325	27035184	GASTROINTESTINAL DISORDERS	0.419339004621461 ( 0.059038302178092 - 2.97849352555011 )	0.419611999917831 ( 0.803639871361671 )	0.419631138215005 ( 0.0813664774633145 )	-1.25280635958038 ( -2.91994300915814 )
PITYRIASIS ROSEA	1	2126	121	27065388	SKIN AND SUBCUTANEOUS TISSUE DISORDERS	105.212084930378 ( 14.693961277659 - 753.342315678177 )	105.163090062051 ( 102.32738327277 )	104.309294241871 ( 20.0898246622799 )	6.70472390141246 ( 5.01749031845901 )
ABDOMINAL INFECTION	1	2126	1152	27064357	INFECTIONS AND INFESTATIONS	11.0505011530522 ( 1.55451644366679 - 78.5540585505584 )	11.0457759526981 ( 9.12877321132867 )	11.0370632242049 ( 2.13862227176762 )	3.46428444132357 ( 1.79506762200197 )
SPINAL CORD INJURY	1	2126	844	27064665	INJURY, POISONING AND PROCEDURAL COMPLICATIONS	15.0833201437406 ( 2.12117046938697 - 107.25519228274 )	15.076698930697 ( 13.1278823974016 )	15.0600401153944 ( 2.91738641508489 )	3.9126537078058 ( 2.24265031382874 )
EMBOLISM	1	2126	3019	27062490	VASCULAR DISORDERS	4.21639587722412 ( 0.593448558454606 - 29.9570939051028 )	4.21488370238762 ( 2.45159973712704 )	4.21381917136034 ( 0.816859794084116 )	2.0751284047629 ( 0.407247664871124 )
THYROID CANCER	1	2126	8397	27057112	NEOPLASMS BENIGN, MALIGNANT AND UNSPECIFIED (INCL CYSTS AND POLYPS)	1.51563290701748 ( 0.213366377902914 - 10.7661906782685 )	1.51539048440017 ( 0.175319928141987 )	1.51532911377807 ( 0.293801572882669 )	0.599631166140326 ( -1.06772046345017 )
CRITICAL ILLNESS	1	2126	410	27065099	GENERAL DISORDERS AND ADMINISTRATION SITE CONDITIONS	31.0500642452332 ( 4.36121945018806 - 221.063512314552 )	31.0359363353859 ( 28.9978719145908 )	30.9628561983169 ( 5.99187449488176 )	4.95246665529366 ( 3.27936240690814 )
NERVE INJURY	1	2126	4779	27060730	INJURY, POISONING AND PROCEDURAL COMPLICATIONS	2.66341730646996 ( 0.374914999577014 - 18.921066792225 )	2.66263525790086 ( 1.0381691709542 )	2.66228742625695 ( 0.516142941963322 )	1.41266633610723 ( -0.254910237458551 )
AMNESIA	1	2126	23295	27042214	NERVOUS SYSTEM DISORDERS	0.546029705703181 ( 0.0768742046422669 - 3.87839381100243 )	0.546243137905483 ( 0.377238244299977 )	0.546262615792764 ( 0.105919456777568 )	-0.872333401223353 ( -2.5394949024084 )
BRAIN INJURY	1	2126	4824	27060685	NERVOUS SYSTEM DISORDERS	2.63856760802447 ( 0.371417750769453 - 18.7444972882771 )	2.63779724243537 ( 1.01687194530561 )	2.63745780259238 ( 0.511329991747737 )	1.39914801193254 ( -0.268423692845913 )
ACUTE RESPIRATORY DISTRESS SYNDROME	1	2126	6908	27058601	RESPIRATORY, THORACIC AND MEDIASTINAL DISORDERS	1.84242470997674 ( 0.259364651581743 - 13.0878621710061 )	1.8420286475837 ( 0.384950916886798 )	1.84190677341268 ( 0.357112996095461 )	0.881200042461342 ( -0.786215644731591 )
AFFECTIVE DISORDER	1	2126	3485	27062024	PSYCHIATRIC DISORDERS	3.65253370512788 ( 0.514108488903805 - 25.9497805522356 )	3.65128662769246 ( 1.92485833301444 )	3.6505260750167 ( 0.707689655995586 )	1.86810438484966 ( 0.200334058646755 )
OPHTHALMIC HERPES ZOSTER	1	2126	950	27064559	INFECTIONS AND INFESTATIONS	13.400286676239 ( 1.88472909360322 - 95.2750629333644 )	13.3944567342192 ( 11.4574569754562 )	13.3814236566858 ( 2.59249060450589 )	3.74215970811478 ( 2.07248441253079 )
PHARYNGITIS STREPTOCOCCAL	1	2126	4568	27060941	INFECTIONS AND INFESTATIONS	2.78646465740651 ( 0.392232002616911 - 19.7953895530522 )	2.78562475864891 ( 1.14455333790233 )	2.78523394561353 ( 0.539974549257122 )	1.4777985117669 ( -0.189802169582961 )
GRANULOMA ANNULARE	1	2126	297	27065212	SKIN AND SUBCUTANEOUS TISSUE DISORDERS	42.8639040134807 ( 6.0151002460933 - 305.450315390868 )	42.8442218771321 ( 40.7308712015273 )	42.7038050251954 ( 8.25768569448683 )	5.41629271851318 ( 3.74090775845768 )
CONJUNCTIVITIS	1	2126	9080	27056429	INFECTIONS AND INFESTATIONS	1.4015912180223 ( 0.197313653378956 - 9.95601626545505 )	1.40140241161985 ( 0.114999246370157 )	1.4013582091739 ( 0.271706169789072 )	0.486825778426674 ( -1.18050349426944 )
HYPERCHOLESTEROLAEMIA	1	2126	2662	27062847	METABOLISM AND NUTRITION DISORDERS	4.7819185102622 ( 0.673015353044758 - 33.9765571993831 )	4.78014045736598 ( 2.98851080454126 )	4.77872095287579 ( 0.926333742763581 )	2.25662452576473 ( 0.588633074569421 )
BLOOD CHOLESTEROL INCREASED	1	2126	15942	27049567	INVESTIGATIONS	0.798094379755966 ( 0.112359602200407 - 5.66889368175204 )	0.798189304824252 ( 0.0510518034702124 )	0.798201963087764 ( 0.154767585407669 )	-0.325174267887965 ( -1.99238520698517 )
RASH ERYTHEMATOUS	1	2126	17902	27047607	SKIN AND SUBCUTANEOUS TISSUE DISORDERS	0.71066353943541 ( 0.100051337149868 - 5.04783524808224 )	0.710799569741271 ( 0.117737226010529 )	0.710815723482558 ( 0.137824582810451 )	-0.492452500268916 ( -2.15964629237433 )
REBOUND PSORIASIS	1	2126	422	27065087	SKIN AND SUBCUTANEOUS TISSUE DISORDERS	30.1671106543673 ( 4.2374894477029 - 214.762674093778 )	30.1533978613939 ( 28.1203661738551 )	30.0844772990738 ( 5.82222287707705 )	4.91094738585539 ( 3.23801405896705 )
FOOD ALLERGY	1	2126	3316	27062193	IMMUNE SYSTEM DISORDERS	3.83870912375585 ( 0.540305670977138 - 27.2728726133062 )	3.83737451673951 ( 2.0975939165767 )	3.83651911290571 ( 0.743737283242366 )	1.93979794218732 ( 0.271991156665111 )
INAPPROPRIATE SCHEDULE OF PRODUCT DISCONTINUATION	1	2126	245	27065264	INJURY, POISONING AND PROCEDURAL COMPLICATIONS	51.9616487799259 ( 7.28669434372942 - 370.540167675878 )	51.9376893775846 ( 49.7543183977628 )	51.7306255996269 ( 9.99736487481723 )	5.6929467336361 ( 4.0158132431393 )
RENAL DISORDER	1	2126	20515	27044994	RENAL AND URINARY DISORDERS	0.620086259532008 ( 0.0872999505968475 - 4.40443513005014 )	0.620264874360625 ( 0.232644337105405 )	0.620283383579071 ( 0.120271392962858 )	-0.689000617001974 ( -2.3561766439539 )
PANCREATITIS	1	2126	16260	27049249	GASTROINTESTINAL DISORDERS	0.782476692829017 ( 0.110161000802029 - 5.55795399790301 )	0.782578960486361 ( 0.0604378827781302 )	0.7825923311917 ( 0.151741104215131 )	-0.353667121891068 ( -2.02087499811022 )
CEREBRAL INFARCTION	1	2126	8875	27056634	NERVOUS SYSTEM DISORDERS	1.43397686589906 ( 0.201872347269501 - 10.1860887820784 )	1.43377283352205 ( 0.131261649195756 )	1.43372396321634 ( 0.277980912848789 )	0.519767286778332 ( -1.1475683349801 )
OROPHARYNGEAL CANDIDIASIS	1	2126	382	27065127	INFECTIONS AND INFESTATIONS	33.3260196618284 ( 4.68007602887483 - 237.308876960186 )	33.3108217212257 ( 31.2594544338463 )	33.2264592624236 ( 6.42898163341009 )	5.05426065705039 ( 3.3807161288676 )
SPINAL MENINGEAL CYST	1	2126	54	27065455	NERVOUS SYSTEM DISORDERS	235.753588725132 ( 32.5984751599183 - 1704.98019689942 )	235.643220324226 ( 229.399794446512 )	231.376979954695 ( 44.1923031481678 )	7.85410152545068 ( 6.1430376518963 )
OTITIS MEDIA	1	2126	1229	27064280	INFECTIONS AND INFESTATIONS	10.3581294630316 ( 1.45719547147824 - 73.6283141643881 )	10.3537297782817 ( 8.4438268590293 )	10.3461251199254 ( 2.00483038787077 )	3.37101863874874 ( 1.70193699952357 )
RENAL HYDROCELE	1	2126	36	27065473	RENAL AND URINARY DISORDERS	353.63061827114 ( 48.4611519305434 - 2580.51262087336 )	353.46483048634 ( 341.969001139589 )	343.938753986709 ( 65.2001261126645 )	8.42600787334639 ( 6.69448777929229 )
RECURRENT CANCER	1	2126	2159	27063350	NEOPLASMS BENIGN, MALIGNANT AND UNSPECIFIED (INCL CYSTS AND POLYPS)	5.8961110091995 ( 0.829757563041657 - 41.8967257199416 )	5.89380912344059 ( 4.0619215849307 )	5.89154347106862 ( 1.14196750313483 )	2.55864564192451 ( 0.89043614745606 )
PANCREATIC CARCINOMA	1	2126	20134	27045375	NEOPLASMS BENIGN, MALIGNANT AND UNSPECIFIED (INCL CYSTS AND POLYPS)	0.631829185660216 ( 0.0889531190179317 - 4.48784847860789 )	0.632002279602077 ( 0.21442391657625 )	0.632020556121591 ( 0.122547108625079 )	-0.661956612857773 ( -2.32913494304416 )
ENDOMETRIOSIS	1	2126	1869	27063640	REPRODUCTIVE SYSTEM AND BREAST DISORDERS	6.81104337895062 ( 0.958448189600756 - 48.4014810746014 )	6.80831134163094 ( 4.95288298231342 )	6.80520529278515 ( 1.31898637288029 )	2.76663868420034 ( 1.09825021996014 )
STAPHYLOCOCCAL SKIN INFECTION	1	2126	469	27065040	INFECTIONS AND INFESTATIONS	27.1439202321948 ( 3.81371659589306 - 193.195374392841 )	27.1316287793352 ( 25.1153722621958 )	27.0760295691664 ( 5.24101967306376 )	4.75894429241034 ( 3.08659668257037 )
GLOMERULONEPHRITIS CHRONIC	1	2126	67	27065442	RENAL AND URINARY DISORDERS	190.01026382668 ( 26.3652764645628 - 1369.37309980464 )	189.921401455347 ( 185.163504511014 )	187.143145551592 ( 35.8483482401914 )	7.547998397725 ( 5.84513920259572 )
ACUTE MYOCARDIAL INFARCTION	1	2126	8826	27056683	CARDIAC DISORDERS	1.44194059968634 ( 0.202993341111184 - 10.2426645211232 )	1.44173282319377 ( 0.135371425729564 )	1.4416827798242 ( 0.279523883219228 )	0.52775375658952 ( -1.13958342640716 )
TONSILLITIS BACTERIAL	1	2126	100	27065409	INFECTIONS AND INFESTATIONS	127.306721542803 ( 17.7496363557667 - 913.089205047933 )	127.247338975082 ( 124.015509964119 )	125.997365321864 ( 24.2325706423731 )	6.97724975622355 ( 5.28589152082612 )
LIGAMENT RUPTURE	1	2126	1755	27063754	INJURY, POISONING AND PROCEDURAL COMPLICATIONS	7.25350068209899 ( 1.02067591507885 - 51.5474808094653 )	7.25056062536081 ( 5.38576178247434 )	7.24700108058555 ( 1.40457531939958 )	2.85738410943999 ( 1.18890912168458 )
HUMERUS FRACTURE	1	2126	1860	27063649	INJURY, POISONING AND PROCEDURAL COMPLICATIONS	6.84400231643047 ( 0.96308372014181 - 48.6358212974554 )	6.84125478360657 ( 4.98508957098433 )	6.83811601155735 ( 1.32536232333575 )	2.77359889891619 ( 1.1052039889099 )
ISCHAEMIC CEREBRAL INFARCTION	1	2126	403	27065106	NERVOUS SYSTEM DISORDERS	31.5894035561137 ( 4.43678984857658 - 224.912707405142 )	31.5750220781842 ( 29.5338495984111 )	31.4993413304659 ( 6.09548265466269 )	4.97724975622355 ( 3.30404113474019 )
LIGAMENT INJURY	1	2126	432	27065077	INJURY, POISONING AND PROCEDURAL COMPLICATIONS	29.468787019616 ( 4.13962009743183 - 209.779976898421 )	29.4554025405283 ( 27.4263051057643 )	29.3896856755386 ( 5.68801593608969 )	4.87723802424862 ( 3.20443992413222 )
HAEMATURIA	1	2126	13593	27051916	RENAL AND URINARY DISORDERS	0.936093981746872 ( 0.131786456662697 - 6.64918053685517 )	0.936124026889445 ( 0.00436041560885229 )	0.93612872572519 ( 0.181509319378287 )	-0.095221168501453 ( -1.76245917020945 )
CEREBRAL HAEMORRHAGE	1	2126	13572	27051937	NERVOUS SYSTEM DISORDERS	0.937543130827427 ( 0.131990458020291 - 6.65947474798947 )	0.937572494658726 ( 0.00415846389637984 )	0.937577094047611 ( 0.181790131686231 )	-0.0929907711890531 ( -1.76022905707228 )
CRANIOCEREBRAL INJURY	1	2126	1423	27064086	INJURY, POISONING AND PROCEDURAL COMPLICATIONS	8.94592400484184 ( 1.25866126175976 - 63.5830772995387 )	8.94218826247943 ( 7.04943491228561 )	8.93661088308162 ( 1.73185783423001 )	3.15972780800895 ( 1.4909220159956 )
TOOTH INFECTION	1	2126	6159	27059350	INFECTIONS AND INFESTATIONS	2.06654038014565 ( 0.290909190891171 - 14.6801451328849 )	2.06603895072386 ( 0.550092825050814 )	2.06586589245263 ( 0.400528909848045 )	1.04674660339308 ( -0.620713008951698 )
CIRCULATORY COLLAPSE	1	2126	5849	27059660	VASCULAR DISORDERS	2.17609300992507 ( 0.306328454059341 - 15.4585077719468 )	2.17554007480052 ( 0.635224760048625 )	2.17533912777918 ( 0.421750543638987 )	1.12124032961721 ( -0.546240752591883 )
HYSTERECTOMY	1	2126	2936	27062573	SURGICAL AND MEDICAL PROCEDURES	4.33560565183623 ( 0.61022147764661 - 30.8043506445051 )	4.33403743103141 ( 2.56417413820802 )	4.3329022463426 ( 0.839937910717544 )	2.11533368865049 ( 0.44742960899795 )
PYELONEPHRITIS ACUTE	1	2126	822	27064687	INFECTIONS AND INFESTATIONS	15.4870225661661 ( 2.17787559987082 - 110.129278265097 )	15.4802115541463 ( 13.5287636513288 )	15.4626171294146 ( 2.99529462074392 )	3.95071261855372 ( 2.28063056028908 )
TONGUE NEOPLASM MALIGNANT STAGE UNSPECIFIED	1	2126	940	27064569	NEOPLASMS BENIGN, MALIGNANT AND UNSPECIFIED (INCL CYSTS AND POLYPS)	13.5428479213787 ( 1.90475921945196 - 96.2897189043984 )	13.536950954796 ( 11.5988872533768 )	13.5236279463424 ( 2.62001694274537 )	3.75741032624681 ( 2.08770722988954 )
TINEA PEDIS	1	2126	594	27064915	INFECTIONS AND INFESTATIONS	21.4317168232973 ( 3.01247568482556 - 152.472097387435 )	21.422110938566 ( 19.4364982732522 )	21.387788063039 ( 4.14148680660673 )	4.41871538078004 ( 2.74747653662651 )
MENTAL DISORDER	1	2126	18558	27046951	PSYCHIATRIC DISORDERS	0.685525925331145 ( 0.096512504668972 - 4.86927363363938 )	0.68567377397932 ( 0.144184366520875 )	0.685690710572134 ( 0.132953149426063 )	-0.544370117531617 ( -2.2115589794454 )
DECREASED APPETITE	1	2126	101100	26964409	METABOLISM AND NUTRITION DISORDERS	0.125451682480485 ( 0.0176626113361393 - 0.891041779591383 )	0.125862847650922 ( 6.09371992759796 )	0.125871493828036 ( 0.0244069444764498 )	-2.98997650261244 ( -4.65705549196957 )
LOSS OF THERAPEUTIC RESPONSE	1	2126	1462	27064047	GENERAL DISORDERS AND ADMINISTRATION SITE CONDITIONS	8.70727189779848 ( 1.22510621059518 - 61.8857232511765 )	8.70364835670877 ( 6.81425035510091 )	8.69838270506372 ( 1.68571663959395 )	3.12074718483686 ( 1.45198802555154 )
HYPERPYREXIA	1	2126	1673	27063836	GENERAL DISORDERS AND ADMINISTRATION SITE CONDITIONS	7.60904498934154 ( 1.07067702216641 - 54.0756590934149 )	7.60593777496009 ( 5.73434127455846 )	7.60199157557242 ( 1.47334397098188 )	2.926377426425 ( 1.25783292320458 )
PNEUMOTHORAX	1	2126	6883	27058626	RESPIRATORY, THORACIC AND MEDIASTINAL DISORDERS	1.84911835764804 ( 0.260306805983344 - 13.1354179836917 )	1.84871914826503 ( 0.38967669746891 )	1.84859585960317 ( 0.358409736575927 )	0.88642985693514 ( -0.780987142236114 )
BRONCHITIS VIRAL	1	2126	315	27065194	INFECTIONS AND INFESTATIONS	40.4145111917454 ( 5.67244391637461 - 287.941624271116 )	40.3959806270102 ( 38.2995980859718 )	40.2713098022412 ( 7.78853758742844 )	5.33168049079824 ( 3.65676745013246 )
DRUG INEFFECTIVE FOR UNAPPROVED INDICATION	1	2126	27654	27037855	GENERAL DISORDERS AND ADMINISTRATION SITE CONDITIONS	0.459886875862399 ( 0.0647467927379945 - 3.26650834190846 )	0.460140807749629 ( 0.63401348007266 )	0.460160328964318 ( 0.0892248545539333 )	-1.11979148262794 ( -2.7869360863449 )
GASTROINTESTINAL BACTERIAL OVERGROWTH	1	2126	561	27064948	INFECTIONS AND INFESTATIONS	22.6924337168375 ( 3.18937482609514 - 161.456892360165 )	22.6822351114229 ( 20.6898724797655 )	22.6436546219008 ( 4.38431454802155 )	4.50103491875442 ( 2.82955112963809 )
SEBORRHOEIC DERMATITIS	1	2126	699	27064810	SKIN AND SUBCUTANEOUS TISSUE DISORDERS	18.2122895629693 ( 2.56058181167603 - 129.535986553124 )	18.2041972782664 ( 16.2363222264771 )	18.1796198535832 ( 3.52099310861863 )	4.18425012714301 ( 2.51363738853799 )
DERMATOPATHIC LYMPHADENOPATHY	1	2126	7	27065502	BLOOD AND LYMPHATIC SYSTEM DISORDERS	1818.67369977154 ( 223.654726640214 - 14788.7508389727 )	1817.81912821546 ( 1588.84268812641 )	1590.71673718853 ( 275.433286080288 )	10.6354612389753 ( 8.71085135130319 )
HEPATIC CANCER	1	2126	20726	27044783	NEOPLASMS BENIGN, MALIGNANT AND UNSPECIFIED (INCL CYSTS AND POLYPS)	0.613768714025194 ( 0.0864105656911564 - 4.35955986751161 )	0.613950299020951 ( 0.24292094376035 )	0.613968924470894 ( 0.119047083602836 )	-0.703762458259815 ( -2.37093724609267 )
HEPATITIS CHOLESTATIC	1	2126	2222	27063287	HEPATOBILIARY DISORDERS	5.72892620870742 ( 0.806240077959034 - 40.7082163267036 )	5.72670292417112 ( 3.89988877886253 )	5.72457665205048 ( 1.10961599499846 )	2.51716900594835 ( 0.84899222216254 )
ACUTE HEPATIC FAILURE	1	2126	5558	27059951	HEPATOBILIARY DISORDERS	2.2900512579733 ( 0.322367521273831 - 16.2681858998146 )	2.2894447458633 ( 0.726250388444237 )	2.28921278962192 ( 0.443824892284815 )	1.19485157222692 ( -0.472651842074226 )
NECROSIS	1	2126	2028	27063481	GENERAL DISORDERS AND ADMINISTRATION SITE CONDITIONS	6.27700457935099 ( 0.883334688728238 - 44.6045955083228 )	6.2745236181007 ( 4.43204523214214 )	6.2719240500287 ( 1.21566748148736 )	2.64890808921868 ( 0.980624079579814 )
ENDOMETRIAL THICKENING	1	2126	293	27065216	REPRODUCTIVE SYSTEM AND BREAST DISORDERS	43.4490831859089 ( 6.09694443253614 - 309.634252138125 )	43.4291259300622 ( 41.3116069511847 )	43.2848091751981 ( 8.3697202890335 )	5.43578889413898 ( 3.76029126188445 )
BLOOD CREATININE INCREASED	1	2126	25500	27040009	INVESTIGATIONS	0.498773522955749 ( 0.070221376088303 - 3.54272503701516 )	0.499009172451303 ( 0.503434925041088 )	0.499028818379994 ( 0.0967611926516797 )	-1.00280496282504 ( -2.66995719455153 )
NEPHROPATHY	1	2126	5674	27059835	RENAL AND URINARY DISORDERS	2.24322353353134 ( 0.315776781660873 - 15.9354712367452 )	2.24263903727674 ( 0.688565307090306 )	2.2424200700455 ( 0.434754187755565 )	1.1650565619097 ( -0.502437675832291 )
LICHEN SCLEROSUS	1	2126	317	27065192	SKIN AND SUBCUTANEOUS TISSUE DISORDERS	40.1595270809654 ( 5.63676564956829 - 286.119330770885 )	40.141116395925 ( 38.0464565336656 )	40.0180311242397 ( 7.73967995792482 )	5.32257828369099 ( 3.64771439866791 )
THERAPEUTIC PRODUCT INEFFECTIVE	1	2126	2042	27063467	GENERAL DISORDERS AND ADMINISTRATION SITE CONDITIONS	6.23396606355896 ( 0.877280976610615 - 44.2986157430996 )	6.23150533668375 ( 4.39016179406647 )	6.22894463901529 ( 1.20734026159575 )	2.63898775024212 ( 0.97071215971855 )
EAR PAIN	1	2126	8296	27057213	EAR AND LABYRINTH DISORDERS	1.53409076992301 ( 0.215964515213805 - 10.8973202751992 )	1.53383966941999 ( 0.185832862842166 )	1.53377532813164 ( 0.297377687902739 )	0.617087168154327 ( -1.05026807981867 )
MUMPS ANTIBODY TEST NEGATIVE	1	2126	13	27065496	INVESTIGATIONS	979.28562124611 ( 128.046188295386 - 7489.48751029663 )	978.82568442371 ( 907.053839058191 )	908.980992679159 ( 165.677660022496 )	9.82810631691774 ( 8.00215394047858 )
MELAENA	1	2126	8818	27056691	GASTROINTESTINAL DISORDERS	1.44324920568912 ( 0.203177543429181 - 10.251961090613 )	1.44304081396101 ( 0.136050810063785 )	1.4429905768804 ( 0.279777424794906 )	0.5290618786702 ( -1.13827556086957 )
HYPOCHROMIC ANAEMIA	1	2126	418	27065091	BLOOD AND LYMPHATIC SYSTEM DISORDERS	30.4557956402166 ( 4.27794528480732 - 216.82266282665 )	30.4419471232254 ( 28.407277328846 )	30.3716799463204 ( 5.87769581855558 )	4.92465480527599 ( 3.25166558784902 )
ANGINA PECTORIS	1	2126	9942	27055567	CARDIAC DISORDERS	1.28002844532153 ( 0.180201936577904 - 9.09242626326556 )	1.27989679113943 ( 0.0612261245870066 )	1.27986864100455 ( 0.248152774999023 )	0.35599574718138 ( -1.31130969270905 )
FOOT FRACTURE	1	2126	8002	27057507	INJURY, POISONING AND PROCEDURAL COMPLICATIONS	1.59047179644412 ( 0.223900688848835 - 11.2978684803959 )	1.59019418864137 ( 0.219085609111652 )	1.59012044202277 ( 0.308301101947469 )	0.669136045087065 ( -0.998230255316331 )
BUNION OPERATION	1	2126	188	27065321	SURGICAL AND MEDICAL PROCEDURES	67.7161210744381 ( 9.48449825767023 - 483.470282643537 )	67.6847547739799 ( 65.3523689168636 )	67.3319253836414 ( 12.9992792895402 )	6.07321881475427 ( 4.39307338639802 )
NECK MASS	1	2126	1292	27064217	MUSCULOSKELETAL AND CONNECTIVE TISSUE DISORDERS	9.85302745894119 ( 1.38619091093548 - 70.0351945325716 )	9.8488652457494 ( 7.94463049329273 )	9.84202157579909 ( 1.90720924603689 )	3.29895467916509 ( 1.62997168259396 )
SKIN IRRITATION	1	2126	33422	27032087	SKIN AND SUBCUTANEOUS TISSUE DISORDERS	0.380437992606647 ( 0.0535616295225438 - 2.70217817323234 )	0.380729277048298 ( 1.00848263629202 )	0.380747805328912 ( 0.0738271841774171 )	-1.3930923739994 ( -3.06022139223328 )
RELAPSING-REMITTING MULTIPLE SCLEROSIS	1	2126	482	27065027	NERVOUS SYSTEM DISORDERS	26.4118101123025 ( 3.71106410797552 - 187.974040089778 )	26.3998628579009 ( 24.3875812803464 )	26.3472751501206 ( 5.10019722229053 )	4.71958186013957 ( 3.0473762045419 )
VENTRICULAR HYPERTROPHY	1	2126	333	27065176	CARDIAC DISORDERS	38.2299175939816 ( 5.36672259215608 - 272.331310990205 )	38.2124141066313 ( 36.1305306905165 )	38.1009996931384 ( 7.36983115223968 )	5.25175694650129 ( 3.57726522384648 )
TACHYCARDIA	1	2126	35859	27029650	CARDIAC DISORDERS	0.354551222978827 ( 0.0499171466950914 - 2.51830439114708 )	0.354854677975075 ( 1.17443289447474 )	0.35487266864217 ( 0.068810097325009 )	-1.49462662878039 ( -3.16175056856999 )
NEPHROLITHIASIS	1	2126	20373	27045136	RENAL AND URINARY DISORDERS	0.624411545005497 ( 0.0879088643684907 - 4.43515884702864 )	0.624588126319552 ( 0.225802106020913 )	0.624606552346531 ( 0.121109610816304 )	-0.678980391061595 ( -2.3461572663688 )
REVASCULARISATION PROCEDURE	1	2126	23	27065486	SURGICAL AND MEDICAL PROCEDURES	553.509059675242 ( 74.7143011047383 - 4100.58415340168 )	553.249299891662 ( 528.282779664923 )	530.238912396176 ( 99.253507949104 )	9.05049873825419 ( 7.28638723452284 )
PRODUCT LABEL ISSUE	1	2126	3127	27062382	PRODUCT ISSUES	4.07075419050716 ( 0.572956228530927 - 28.9219993681195 )	4.06931048849 ( 2.3145797381459 )	4.06832925112156 ( 0.788663590488527 )	2.02443644166799 ( 0.356584218232436 )
MICROCYTIC ANAEMIA	1	2126	800	27064709	BLOOD AND LYMPHATIC SYSTEM DISORDERS	15.912928621825 ( 2.23769569424919 - 113.161632287209 )	15.9059173718853 ( 13.9517607391012 )	15.8873082365895 ( 3.07747803404168 )	3.98980280656663 ( 2.31963777229317 )
VOCAL CORD PARALYSIS	1	2126	706	27064803	NERVOUS SYSTEM DISORDERS	18.0317097902937 ( 2.53522815937386 - 128.249821129185 )	18.0237024044026 ( 16.056861466083 )	17.9996236174091 ( 3.48617230101231 )	4.16989483416594 ( 2.4993172398976 )
GAIT INABILITY	1	2126	22624	27042885	GENERAL DISORDERS AND ADMINISTRATION SITE CONDITIONS	0.562238225359628 ( 0.0791560642728605 - 3.99352626939444 )	0.562444037195378 ( 0.340668411615432 )	0.562463376685447 ( 0.109060644846992 )	-0.830168932769949 ( -2.49733361323198 )
HAEMATOMA	1	2126	10140	27055369	VASCULAR DISORDERS	1.25502462236126 ( 0.17668224749848 - 8.9147994494839 )	1.25490472362014 ( 0.0517922675750598 )	1.25487958756614 ( 0.243308057831245 )	0.327548936482396 ( -1.33975160112976 )
MUSCULOSKELETAL DISCOMFORT	1	2126	7614	27057895	MUSCULOSKELETAL AND CONNECTIVE TISSUE DISORDERS	1.67154423660332 ( 0.235312296543453 - 11.8738381970013 )	1.67122851293778 ( 0.269631184432939 )	1.67114036736812 ( 0.32400798928933 )	0.740832917600689 ( -0.926549274966661 )
FULL BLOOD COUNT INCREASED	1	2126	582	27064927	INVESTIGATIONS	21.8736175901052 ( 3.07448547510568 - 155.621208931459 )	21.8638039476086 ( 19.8758195836504 )	21.828016976858 ( 4.22661164331675 )	4.44810916577485 ( 2.77678444952744 )
MARASMUS	1	2126	670	27064839	METABOLISM AND NUTRITION DISORDERS	19.0006030524705 ( 2.6712538770115 - 135.151106176942 )	18.9921401455347 ( 17.0198133461448 )	18.9653262257947 ( 3.67298085269595 )	4.24529228277516 ( 2.57452615498092 )
SUDDEN CARDIAC DEATH	1	2126	731	27064778	GENERAL DISORDERS AND ADMINISTRATION SITE CONDITIONS	17.4150141624831 ( 2.44863792084431 - 123.857723388893 )	17.4072967134175 ( 15.4440348466304 )	17.3848823736451 ( 3.36724266614338 )	4.1197614006913 ( 2.44930384796534 )
HEMIPARESIS	1	2126	6214	27059295	NERVOUS SYSTEM DISORDERS	2.04824530594437 ( 0.288334178863789 - 14.5501613782146 )	2.04775247787387 ( 0.536129591714306 )	2.04758389340438 ( 0.396984873882514 )	1.0339225630355 ( -0.633533463775465 )
VERTEBRAL ARTERY OCCLUSION	1	2126	86	27065423	NERVOUS SYSTEM DISORDERS	148.031148132753 ( 20.606406292434 - 1063.41787629155 )	147.962022064049 ( 144.291442257053 )	146.272803419635 ( 28.0947466086681 )	7.19251774312661 ( 5.49732511443043 )
HYPERLIPIDAEMIA	1	2126	2734	27062775	METABOLISM AND NUTRITION DISORDERS	4.65597410676743 ( 0.655296073714093 - 33.0813745915209 )	4.65425526609665 ( 2.86835320331355 )	4.65291915813829 ( 0.901954939705346 )	2.21813612129542 ( 0.550169323622098 )
IRITIS	1	2126	1189	27064320	EYE DISORDERS	10.7066105338447 ( 1.50617987462711 - 76.1074497505238 )	10.702047012202 ( 8.78848229086867 )	10.6938940315195 ( 2.07217316211442 )	3.41871538078004 ( 1.74956569833476 )
NIGHT SWEATS	1	2126	12727	27052782	SKIN AND SUBCUTANEOUS TISSUE DISORDERS	0.999821861523427 ( 0.14075759141663 - 7.10188164431795 )	0.999821945274474 ( 3.17215563639872e-08 )	0.999821959263689 ( 0.193858230838892 )	-0.000256881355704224 ( -1.66750737974038 )
NIGHTMARE	1	2126	11716	27053793	PSYCHIATRIC DISORDERS	1.08613932848503 ( 0.152908579156721 - 7.71505854928381 )	1.08609883044625 ( 0.0068277266980631 )	1.08609148224872 ( 0.210584095547339 )	0.119145627477425 ( -1.54812179652902 )
SINUS DISORDER	1	2126	8926	27056583	RESPIRATORY, THORACIC AND MEDIASTINAL DISORDERS	1.42578094287956 ( 0.200718668492294 - 10.1278636030638 )	1.42558076378089 ( 0.127076942174932 )	1.42553309034482 ( 0.276392952235537 )	0.511501528383053 ( -1.15583248661121 )
PANIC DISORDER	1	2126	1445	27064064	PSYCHIATRIC DISORDERS	8.80971592444183 ( 1.23951023420158 - 62.6143234060154 )	8.80604421972888 ( 6.91518666717393 )	8.80064584889919 ( 1.70552363752855 )	3.13760940202423 ( 1.46883022454128 )
EPISTAXIS	1	2126	30698	27034811	RESPIRATORY, THORACIC AND MEDIASTINAL DISORDERS	0.414238056821202 ( 0.0583201679389391 - 2.94226120711214 )	0.414513450306477 ( 0.827892425453306 )	0.414532522150827 ( 0.080377882213446 )	-1.27044280208037 ( -2.93757845100279 )
SEXUALLY TRANSMITTED DISEASE	1	2126	235	27065274	INFECTIONS AND INFESTATIONS	54.1728027861732 ( 7.59547928151845 - 386.37358525227 )	54.1478038191839 ( 51.9456811735276 )	53.9226012606281 ( 10.4195013795188 )	5.7528181896135 ( 4.07526075234303 )
BACTERIAL VULVOVAGINITIS	1	2126	195	27065314	INFECTIONS AND INFESTATIONS	65.2852690739803 ( 9.14573310827351 - 466.027852289536 )	65.2550456282473 ( 62.9480179171054 )	64.9272137627971 ( 12.5369765608334 )	6.02075139486014 ( 4.341069381789 )
STENT PLACEMENT	1	2126	2567	27062942	SURGICAL AND MEDICAL PROCEDURES	4.95890602227197 ( 0.697915372177588 - 35.2345712933631 )	4.95704475945003 ( 3.15784740039993 )	4.95550385416987 ( 0.96059137359279 )	2.30903175185304 ( 0.641005657782829 )
BURSITIS	1	2126	4317	27061192	MUSCULOSKELETAL AND CONNECTIVE TISSUE DISORDERS	2.94850327012308 ( 0.415035919696489 - 20.9467930878949 )	2.94758718960116 ( 1.28675497413859 )	2.94713615041876 ( 0.5713566407693 )	1.55931371095284 ( -0.108318715402654 )
CYST	1	2126	5453	27060056	GENERAL DISORDERS AND ADMINISTRATION SITE CONDITIONS	2.3341562956792 ( 0.328575014557162 - 16.581557852175 )	2.33352904777338 ( 0.762078361173699 )	2.33328454299747 ( 0.452368091214384 )	1.22236225406008 ( -0.445149803067546 )
SARS-COV-2 TEST POSITIVE	1	2126	11917	27053592	INVESTIGATIONS	1.0678118510352 ( 0.150328617112129 - 7.58486422023512 )	1.06777996958196 ( 0.00430403497365713 )	1.06777428238867 ( 0.20703278733742 )	0.0946067068617074 ( -1.5726571234588 )
BACTERIAL INFECTION	1	2126	7857	27057652	INFECTIONS AND INFESTATIONS	1.61983244474282 ( 0.228033456195935 - 11.5064569594866 )	1.6195410331562 ( 0.237038572104898 )	1.6194621910802 ( 0.313989444410428 )	0.695514786516657 ( -0.97185726936021 )
ORCHITIS	1	2126	403	27065106	INFECTIONS AND INFESTATIONS	31.5894035561137 ( 4.43678984857658 - 224.912707405142 )	31.5750220781842 ( 29.5338495984111 )	31.4993413304659 ( 6.09548265466269 )	4.97724975622355 ( 3.30404113474019 )
EPIDIDYMITIS	1	2126	466	27065043	INFECTIONS AND INFESTATIONS	27.318669527897 ( 3.83821727990662 - 194.44175520793 )	27.3062959173996 ( 25.2890863336048 )	27.2499655192896 ( 5.27462860047734 )	4.76818249926568 ( 3.0958010125817 )
PRODUCT TEMPERATURE EXCURSION ISSUE	1	2126	2343	27063166	PRODUCT ISSUES	5.43304187851244 ( 0.764617255402329 - 38.6048625571995 )	5.43095770273505 ( 3.61385796967079 )	5.42906736241819 ( 1.05235637649344 )	2.4407043845531 ( 0.772585498101189 )
LABORATORY TEST INTERFERENCE	1	2126	266	27065243	INVESTIGATIONS	47.8593762157039 ( 6.71353888581487 - 341.179209760139 )	47.8373454793542 ( 45.6869465695101 )	47.6619247097686 ( 9.21348412784094 )	5.57476530728779 ( 3.89841940837384 )
BRAIN NATRIURETIC PEPTIDE INCREASED	1	2126	1351	27064158	INVESTIGATIONS	9.42271186181032 ( 1.32569507269472 - 66.9742994897191 )	9.4187519596656 ( 7.51973296985199 )	9.41252507212147 ( 1.82403096535459 )	3.23458180269316 ( 1.56568286051887 )
SLEEP DEFICIT	1	2126	1351	27064158	NERVOUS SYSTEM DISORDERS	9.42271186181032 ( 1.32569507269472 - 66.9742994897191 )	9.4187519596656 ( 7.51973296985199 )	9.41252507212147 ( 1.82403096535459 )	3.23458180269316 ( 1.56568286051887 )
DRUG RESISTANCE	1	2126	13587	27051922	GENERAL DISORDERS AND ADMINISTRATION SITE CONDITIONS	0.936507567239755 ( 0.131844678421856 - 6.65211849272435 )	0.936537417936868 ( 0.00430225800055695 )	0.936542088424215 ( 0.181589462902193 )	-0.0945842639038574 ( -1.76182234671516 )
PRODUCT DISPENSING ERROR	1	2126	17069	27048440	INJURY, POISONING AND PROCEDURAL COMPLICATIONS	0.74536824058755 ( 0.104936986104195 - 5.29435649623992 )	0.745487954625826 ( 0.0869409897334492 )	0.745502864528894 ( 0.144549970228749 )	-0.423714198939757 ( -2.09091479747247 )
PRODUCT LEAKAGE	1	2126	2913	27062596	PRODUCT ISSUES	4.36984174810489 ( 0.615038469351064 - 31.047678893368 )	4.36825743134508 ( 2.59656992825676 )	4.36710154341394 ( 0.84656561634334 )	2.12667607691083 ( 0.458765294491348 )
INJECTION SITE PRURITUS	1	2126	20577	27044932	GENERAL DISORDERS AND ADMINISTRATION SITE CONDITIONS	0.618216477210099 ( 0.087036722480325 - 4.39115354763572 )	0.618395971108919 ( 0.235650540886598 )	0.618414515380903 ( 0.119909038542139 )	-0.693353912393234 ( -2.36052957260793 )
SKIN DISCOLOURATION	1	2126	19921	27045588	SKIN AND SUBCUTANEOUS TISSUE DISORDERS	0.638589880640005 ( 0.0899048878877413 - 4.53587168881192 )	0.638759796069887 ( 0.204433726710826 )	0.638777928797723 ( 0.123857291333446 )	-0.646613629608743 ( -2.31379328581572 )
WOUND	1	2126	14127	27051382	INJURY, POISONING AND PROCEDURAL COMPLICATIONS	0.900691889146175 ( 0.126802776562856 - 6.39769807226243 )	0.900738578431955 ( 0.0109435497419597 )	0.900745604297015 ( 0.17464915859131 )	-0.150808388673122 ( -1.81803944802391 )
URETHRAL PAIN	1	2126	228	27065281	RENAL AND URINARY DISORDERS	55.8360173128022 ( 7.82767597432101 - 398.286904003584 )	55.8102363925799 ( 53.5935502272665 )	55.570890382132 ( 10.7368538718516 )	5.7962574508784 ( 4.11838138676292 )
URETHRITIS NONINFECTIVE	1	2126	103	27065406	RENAL AND URINARY DISORDERS	123.598745079414 ( 17.2375490783436 - 886.242569391658 )	123.541105801051 ( 120.380920493373 )	122.362825937579 ( 23.5391466880959 )	6.93502152083425 ( 5.24435283231112 )
ADVERSE DRUG REACTION	1	2126	43570	27021939	GENERAL DISORDERS AND ADMINISTRATION SITE CONDITIONS	0.291719653562967 ( 0.0410713099009833 - 2.07201466133078 )	0.29205264855424 ( 1.71882023034165 )	0.292068896686058 ( 0.0566326243102595 )	-1.77561936556657 ( -3.44273097859338 )
VAGINAL DISCHARGE	1	2126	3383	27062126	REPRODUCTIVE SYSTEM AND BREAST DISORDERS	3.76267453141976 ( 0.529606754917729 - 26.7325133184795 )	3.76137567174349 ( 2.02689018540535 )	3.76055966238423 ( 0.729015557285775 )	1.91094738585539 ( 0.243155490063792 )
POST PROCEDURAL INFECTION	1	2126	3848	27061661	INFECTIONS AND INFESTATIONS	3.30792859126584 ( 0.465616310211905 - 23.5008768484379 )	3.30684352845848 ( 1.60905742098158 )	3.30624419264958 ( 0.640961517204326 )	1.7251932831645 ( 0.0574904500271682 )
CATHETERISATION CARDIAC	1	2126	1742	27063767	INVESTIGATIONS	7.30763479440485 ( 1.02828911059548 - 51.932404747019 )	7.3046692867441 ( 5.43879629572575 )	7.30105215003341 ( 1.41504627957504 )	2.86810438484966 ( 1.19961881218664 )
DYSGEUSIA	1	2126	26635	27038874	NERVOUS SYSTEM DISORDERS	0.477499191625898 ( 0.0672263134915932 - 3.39161060842491 )	0.477744843157808 ( 0.571453293843588 )	0.477764450274374 ( 0.0926381796885438 )	-1.06562858584181 ( -2.73277664442292 )
ORAL CANDIDIASIS	1	2126	5137	27060372	INFECTIONS AND INFESTATIONS	2.47776969364896 ( 0.348787361517656 - 17.6019642112361 )	2.47707492651513 ( 0.880772650230007 )	2.47678744599226 ( 0.480185432974657 )	1.30847006407453 ( -0.359070134318466 )
SKIN DISCOMFORT	1	2126	1572	27063937	SKIN AND SUBCUTANEOUS TISSUE DISORDERS	8.09795151032054 ( 1.13942873153943 - 57.5523653637426 )	8.09461443861846 ( 6.21456146523014 )	8.09010419422011 ( 1.56789585637724 )	3.01615828355966 ( 1.34751820757522 )
HERNIA	1	2126	8572	27056937	GENERAL DISORDERS AND ADMINISTRATION SITE CONDITIONS	1.4846811952894 ( 0.209009584092416 - 10.5463022722982 )	1.48445332448766 ( 0.158133632329389 )	1.48439681529316 ( 0.287804797225322 )	0.569876810913841 ( -1.09746875098908 )
INJECTION RELATED REACTION	1	2126	957	27064552	INJURY, POISONING AND PROCEDURAL COMPLICATIONS	13.3022665097794 ( 1.87095681902265 - 94.5774335880365 )	13.2964826515237 ( 11.360222340792 )	13.2836470746432 ( 2.57356379855684 )	3.73157939323916 ( 2.06192321349289 )
FUNGAL INFECTION	1	2126	14331	27051178	INFECTIONS AND INFESTATIONS	0.887863956675964 ( 0.124996935597757 - 6.30657385154682 )	0.887916676959614 ( 0.014154987659924 )	0.887924497453826 ( 0.17216336525126 )	-0.171491089235393 ( -1.83871963298902 )
SEPTIC ARTHRITIS STREPTOCOCCAL	1	2126	21	27065488	INFECTIONS AND INFESTATIONS	606.224253012588 ( 81.5059210301673 - 4508.97113112368 )	605.939709405154 ( 576.489948305228 )	578.442449886738 ( 107.91768107594 )	9.17602962033805 ( 7.40372954029552 )
BENIGN PROSTATIC HYPERPLASIA	1	2126	1746	27063763	REPRODUCTIVE SYSTEM AND BREAST DISORDERS	7.29089228544427 ( 1.02593452081875 - 51.8133557641951 )	7.28793464920288 ( 5.42239229887881 )	7.28433537350213 ( 1.41180785559058 )	2.86479734605858 ( 1.19631504705182 )
APPARENT DEATH	1	2126	1234	27064275	GENERAL DISORDERS AND ADMINISTRATION SITE CONDITIONS	10.3161578267678 ( 1.45129553173392 - 73.3297319393205 )	10.3117778748041 ( 8.40232902289629 )	10.3042379736909 ( 1.99671906019858 )	3.3651659125033 ( 1.69609246920645 )
TREMOR	1	2126	61617	27003892	NERVOUS SYSTEM DISORDERS	0.206140133316191 ( 0.0290227310945642 - 1.46415423225197 )	0.206513363154782 ( 3.05572172214212 )	0.206526240668445 ( 0.0400459877346628 )	-2.27560299664646 ( -3.94269781877239 )
MUSCLE ATROPHY	1	2126	4482	27061027	MUSCULOSKELETAL AND CONNECTIVE TISSUE DISORDERS	2.83993998362007 ( 0.399757721779827 - 20.1753679069795 )	2.83907494366538 ( 1.19123390562673 )	2.83866471057511 ( 0.550331300616088 )	1.50521245492466 ( -0.162398703041124 )
CHOLECYSTITIS	1	2126	3907	27061602	HEPATOBILIARY DISORDERS	3.25796812581128 ( 0.458585754702058 - 23.1458482954805 )	3.25690655170418 ( 1.56377195622549 )	3.25632904235113 ( 0.631286800375934 )	1.70324648700696 ( 0.0355534398004014 )
ABDOMINAL SEPSIS	1	2126	282	27065227	INFECTIONS AND INFESTATIONS	45.14392392733 ( 6.33394628075416 - 321.754207759701 )	45.12316984932 ( 42.9933239191902 )	44.9672575883683 ( 8.69409781808415 )	5.49080299614346 ( 3.81497919282318 )
FOCAL SEGMENTAL GLOMERULOSCLEROSIS	1	2126	777	27064732	RENAL AND URINARY DISORDERS	16.3839816163429 ( 2.30385227908921 - 116.515653386762 )	16.376748902842 ( 14.4196679475198 )	16.356984444098 ( 3.16836141237139 )	4.03183489398915 ( 2.36157810578411 )
IMMUNOGLOBULIN G4 RELATED DISEASE	1	2126	174	27065335	MUSCULOSKELETAL AND CONNECTIVE TISSUE DISORDERS	73.1645824547745 ( 10.2433398101217 - 522.588943158167 )	73.1306545833806 ( 70.7382470612734 )	72.7184794143327 ( 14.034310269046 )	6.18425012714301 ( 4.50306774355795 )
MACULAR DEGENERATION	1	2126	5059	27060450	EYE DISORDERS	2.51597936447753 ( 0.354164967844289 - 17.8734565448603 )	2.51526663322954 ( 0.912829038392489 )	2.5149671734206 ( 0.487586301299783 )	1.33053956939367 ( -0.337008115928162 )
SCLEROTHERAPY	1	2126	14	27065495	SURGICAL AND MEDICAL PROCEDURES	909.336614702325 ( 119.519230011777 - 6918.49402608101 )	908.909564107731 ( 846.450422447239 )	848.382259833882 ( 155.306009511345 )	9.72857064336682 ( 7.91214211483715 )
CATARACT OPERATION	1	2126	1767	27063742	SURGICAL AND MEDICAL PROCEDURES	7.20423772081556 ( 1.01374772277939 - 51.1971962765302 )	7.20132082484902 ( 5.3375124082145 )	7.19781329044583 ( 1.39504642704688 )	2.84755867958391 ( 1.17909332448991 )
VENTRICULAR TACHYCARDIA	1	2126	5779	27059730	CARDIAC DISORDERS	2.20245733530607 ( 0.310039129193414 - 15.6458261460843 )	2.20189200510611 ( 0.656073479852704 )	2.20168406531284 ( 0.426857524546271 )	1.1386074615873 ( -0.528878787274031 )
FEBRILE INFECTION	1	2126	571	27064938	INFECTIONS AND INFESTATIONS	22.2950098274553 ( 3.13361347611958 - 158.624369914906 )	22.2849980691913 ( 20.2947584470139 )	22.2477865341053 ( 4.30777584041983 )	4.47558990219695 ( 2.80418331434241 )
HEART RATE ABNORMAL	1	2126	2588	27062921	INVESTIGATIONS	4.91866378727494 ( 0.692253832187436 - 34.9485294661384 )	4.91682144416856 ( 3.1192980531318 )	4.91530857377684 ( 0.952802255199694 )	2.29728198907523 ( 0.629263771634277 )
BLOOD PRESSURE ABNORMAL	1	2126	9433	27056076	INVESTIGATIONS	1.34912352593361 ( 0.189928106848723 - 9.58328031815352 )	1.34895938699335 ( 0.0902934508935916 )	1.34892239744628 ( 0.261540392614032 )	0.431807353445746 ( -1.23551163296433 )
HERPES OPHTHALMIC	1	2126	644	27064865	INFECTIONS AND INFESTATIONS	19.7677271346184 ( 2.77893825521774 - 140.615947596184 )	19.7589035675594 ( 17.7823257526681 )	19.7298199961368 ( 3.82085038550535 )	4.30230588866473 ( 2.63139054458683 )
ADNEXAL TORSION	1	2126	178	27065331	REPRODUCTIVE SYSTEM AND BREAST DISORDERS	71.5204239644001 ( 10.0144144412932 - 510.780842358166 )	71.4872690871249 ( 69.1134394613279 )	71.0934854609398 ( 13.7221430742522 )	6.15164546171109 ( 4.47077574328104 )
VASCULAR GRAFT	1	2126	698	27064811	SURGICAL AND MEDICAL PROCEDURES	18.2383823422384 ( 2.56424521608141 - 129.721833300327 )	18.2302777901264 ( 16.2622537929356 )	18.2056278934309 ( 3.52602437430972 )	4.18631259359991 ( 2.51569477705807 )
IMPAIRED WORK ABILITY	1	2126	7901	27057608	SOCIAL CIRCUMSTANCES	1.61080911558047 ( 0.22676334589799 - 11.442351922274 )	1.61052194627366 ( 0.231476951249399 )	1.61044468457457 ( 0.31224126648544 )	0.687459107997673 ( -0.979911179074031 )
HEART RATE IRREGULAR	1	2126	8999	27056510	INVESTIGATIONS	1.41421117450387 ( 0.199090076263643 - 10.0456701992677 )	1.41401643488257 ( 0.121248639689045 )	1.41397043305647 ( 0.274151302533644 )	0.499751952870944 ( -1.16757979392427 )
PERFORATION	1	2126	493	27065016	GENERAL DISORDERS AND ADMINISTRATION SITE CONDITIONS	25.8224894525235 ( 3.62842437995749 - 183.77149189299 )	25.8108192647226 ( 23.8017186356315 )	25.7605949342272 ( 4.98681912955311 )	4.68709400739067 ( 3.01500265191941 )
LETHARGY	1	2126	20154	27045355	NERVOUS SYSTEM DISORDERS	0.631201717611643 ( 0.0888647841800514 - 4.48339139054958 )	0.631375106554938 ( 0.215369311717843 )	0.631393396055978 ( 0.122425508899317 )	-0.663388923763098 ( -2.33056713087963 )
LICHENOID KERATOSIS	1	2126	901	27064608	SKIN AND SUBCUTANEOUS TISSUE DISORDERS	14.1290736852436 ( 1.98712043496044 - 100.462317074918 )	14.1229011071123 ( 12.1805954707227 )	14.1083524362619 ( 2.73319614605392 )	3.81847761571996 ( 2.14866021780795 )
THERAPEUTIC RESPONSE SHORTENED	1	2126	18220	27047289	GENERAL DISORDERS AND ADMINISTRATION SITE CONDITIONS	0.698251871915638 ( 0.0983040444688133 - 4.95967057376127 )	0.698393737514173 ( 0.130331378393309 )	0.698410290187598 ( 0.135419322658337 )	-0.517853279486373 ( -2.18504463732609 )
PRODUCT CLOSURE ISSUE	1	2126	283	27065226	PRODUCT ISSUES	44.9844030994352 ( 6.31164196208385 - 320.613326036062 )	44.9637240194637 ( 42.8350545768972 )	44.8089221743247 ( 8.66357363668402 )	5.48571411947066 ( 3.80992100577734 )
DERMATITIS CONTACT	1	2126	4503	27061006	SKIN AND SUBCUTANEOUS TISSUE DISORDERS	2.82669356626261 ( 0.397893525422719 - 20.0812428628028 )	2.82583475405468 ( 1.17964685360627 )	2.82542937333664 ( 0.547765835909133 )	1.49847012689511 ( -0.169138435923159 )
PRODUCT QUALITY ISSUE	1	2126	38589	27026920	PRODUCT ISSUES	0.329435025608295 ( 0.0463811354190173 - 2.33990468575375 )	0.329750288877873 ( 1.36425778968576 )	0.329767657359633 ( 0.0639423187602036 )	-1.60047818445327 ( -3.26759719685129 )
SKIN INJURY	1	2126	1492	27064017	INJURY, POISONING AND PROCEDURAL COMPLICATIONS	8.5321832463638 ( 1.20048754799742 - 60.6404881674687 )	8.5286420224586 ( 6.64180896391994 )	8.5235993955179 ( 1.65186285394283 )	3.0914627888408 ( 1.42273784501525 )
CHROMATURIA	1	2126	8124	27057385	RENAL AND URINARY DISORDERS	1.56658024746254 ( 0.220537731152904 - 11.1281351218684 )	1.56631387216989 ( 0.204791786378586 )	1.56624417200101 ( 0.303672309500893 )	0.647309141284802 ( -1.02005247567227 )
ACCIDENT	1	2126	5403	27060106	INJURY, POISONING AND PROCEDURAL COMPLICATIONS	2.35576120649324 ( 0.331615747941695 - 16.7350642919232 )	2.35512380113052 ( 0.779741316172368 )	2.35487303802891 ( 0.456552949156176 )	1.23564927964966 ( -0.43186701111313 )
INFLAMMATION	1	2126	24721	27040788	GENERAL DISORDERS AND ADMINISTRATION SITE CONDITIONS	0.514505531781721 ( 0.0724361680026288 - 3.65447192381 )	0.514733784940262 ( 0.457885310315242 )	0.51475341386248 ( 0.0998100749974084 )	-0.958046601994596 ( -2.62520191964567 )
ADVERSE REACTION	1	2126	5728	27059781	GENERAL DISORDERS AND ADMINISTRATION SITE CONDITIONS	2.22207139131372 ( 0.312799720686877 - 15.7851843897187 )	2.22149683964878 ( 0.671668703831918 )	2.22128362672512 ( 0.430656899261051 )	1.15139361654315 ( -0.516096476069553 )
POLYNEUROPATHY	1	2126	6031	27059478	NERVOUS SYSTEM DISORDERS	2.11040994997156 ( 0.297083756146682 - 14.9918333291165 )	2.10988789545817 ( 0.583880051848515 )	2.1097038954755 ( 0.409027041641572 )	1.07704052570668 ( -0.590427684225808 )
SENSORY DISTURBANCE	1	2126	5072	27060437	NERVOUS SYSTEM DISORDERS	2.50952947360455 ( 0.35325721626105 - 17.8276278275262 )	2.50881977474531 ( 0.907404765802109 )	2.50852235314572 ( 0.486337021331514 )	1.3268377938442 ( -0.340708627674 )
VIRAL INFECTION	1	2126	13348	27052161	INFECTIONS AND INFESTATIONS	0.953284442146564 ( 0.134206409901377 - 6.77129526306895 )	0.953306405267323 ( 0.00228804102840749 )	0.953309903176884 ( 0.184840434211309 )	-0.0689828113950168 ( -1.7362241841019 )
LYMPHADENITIS	1	2126	972	27064537	BLOOD AND LYMPHATIC SYSTEM DISORDERS	13.0969773604481 ( 1.84211209639265 - 93.1163832624491 )	13.0912900180126 ( 11.1566001592302 )	13.0788632040167 ( 2.5339226057797 )	3.70916524419423 ( 2.03954910243802 )
PANCYTOPENIA	1	2126	21611	27043898	BLOOD AND LYMPHATIC SYSTEM DISORDERS	0.588614783776406 ( 0.0828693834324869 - 4.1808850184388 )	0.588808194785444 ( 0.287370285186516 )	0.588827220873044 ( 0.114172353257949 )	-0.764083727652089 ( -2.43125358175326 )
MYELODYSPLASTIC SYNDROME	1	2126	5105	27060404	NEOPLASMS BENIGN, MALIGNANT AND UNSPECIFIED (INCL CYSTS AND POLYPS)	2.49330420529188 ( 0.350973683253923 - 17.7123418556388 )	2.4926021346735 ( 0.893782861187885 )	2.49230981149789 ( 0.483194337403947 )	1.31748341656822 ( -0.350059825724087 )
PERICARDITIS	1	2126	8028	27057481	CARDIAC DISORDERS	1.58531926826193 ( 0.223175423637762 - 11.2612631864062 )	1.58504408289838 ( 0.215978532487398 )	1.58497121652861 ( 0.307302844376783 )	0.664456640901914 ( -1.00290864945918 )
CLOSTRIDIUM DIFFICILE INFECTION	1	2126	10874	27054635	INFECTIONS AND INFESTATIONS	1.1702781332949 ( 0.164752719284241 - 8.31276664335577 )	1.17019807775503 ( 0.0247619308447158 )	1.17018242735708 ( 0.226887400387523 )	0.226733458464528 ( -1.44055046315754 )
BACTERAEMIA	1	2126	5098	27060411	INFECTIONS AND INFESTATIONS	2.49672837594807 ( 0.351455599131537 - 17.7366717123526 )	2.49602469547043 ( 0.89665481848224 )	2.49573129976627 ( 0.483857568702775 )	1.31946261634678 ( -0.348081296889386 )
CHRONIC KIDNEY DISEASE	1	2126	67338	26998171	RENAL AND URINARY DISORDERS	0.188586617149128 ( 0.0265513851353984 - 1.33947483290943 )	0.188968099698658 ( 3.48949607608132 )	0.188980143713275 ( 0.0366437942568476 )	-2.40369343753781 ( -4.0707848154264 )
PURPURA	1	2126	3059	27062450	SKIN AND SUBCUTANEOUS TISSUE DISORDERS	4.16125542290427 ( 0.585690144376998 - 29.5652007480327 )	4.15976917211776 ( 2.39965403945668 )	4.15873656781315 ( 0.806184750423371 )	2.05614530139533 ( 0.38827535771883 )
OVARIAN CANCER	1	2126	4963	27060546	NEOPLASMS BENIGN, MALIGNANT AND UNSPECIFIED (INCL CYSTS AND POLYPS)	2.56465540199736 ( 0.36101555858211 - 18.21931818348 )	2.56391978591743 ( 0.953930358919549 )	2.56360473358345 ( 0.497014293283998 )	1.35817383884499 ( -0.309383384029333 )
ENDOMETRIAL CANCER	1	2126	839	27064670	NEOPLASMS BENIGN, MALIGNANT AND UNSPECIFIED (INCL CYSTS AND POLYPS)	15.1732116247336 ( 2.13379717397095 - 107.895142901752 )	15.1665481495926 ( 13.2171399475407 )	15.1496832113193 ( 2.93473483228987 )	3.92121572130922 ( 2.25119481015494 )
DERMATITIS EXFOLIATIVE GENERALISED	1	2126	2349	27063160	SKIN AND SUBCUTANEOUS TISSUE DISORDERS	5.41916317545906 ( 0.762664855408108 - 38.5062053325335 )	5.41708552469486 ( 3.60046659282481 )	5.41520591383329 ( 1.04967044707385 )	2.43701619752298 ( 0.768900026977443 )
LUNG CARCINOMA CELL TYPE UNSPECIFIED RECURRENT	1	2126	268	27065241	NEOPLASMS BENIGN, MALIGNANT AND UNSPECIFIED (INCL CYSTS AND POLYPS)	47.5022131815055 ( 6.6636201797731 - 338.623780507553 )	47.4803503638367 ( 45.3327119981645 )	47.3075609572797 ( 9.14519233028625 )	5.56399887641872 ( 3.88772161412126 )
PATERNAL EXPOSURE DURING PREGNANCY	1	2126	569	27064940	INJURY, POISONING AND PROCEDURAL COMPLICATIONS	22.3733770689116 ( 3.14460921781401 - 159.182895805309 )	22.3633284666225 ( 20.3726699575236 )	22.3258489429969 ( 4.32286904690308 )	4.48064312992324 ( 2.80922131785962 )
BIOPSY LYMPH GLAND	1	2126	41	27065468	INVESTIGATIONS	310.504875754308 ( 42.6908981138592 - 2258.40359718032 )	310.359363353859 ( 301.021086190479 )	302.993664226386 ( 57.5958959184036 )	8.24314381619658 ( 6.51899588624027 )
BREAST CONSERVING SURGERY	1	2126	306	27065203	SURGICAL AND MEDICAL PROCEDURES	41.6031871199405 ( 5.83874913835545 - 296.437667987271 )	41.5840977042753 ( 39.4795763740172 )	41.4519019462809 ( 8.01625340116963 )	5.37336639360516 ( 3.69822427156392 )
FIXED ERUPTION	1	2126	1038	27064471	SKIN AND SUBCUTANEOUS TISSUE DISORDERS	12.2641916668026 ( 1.7250898810562 - 87.1898901569007 )	12.2588958550176 ( 10.3309134971074 )	12.2480595741176 ( 2.37308840569972 )	3.61448130007113 ( 1.945027614651 )
DERMATITIS BULLOUS	1	2126	2768	27062741	SKIN AND SUBCUTANEOUS TISSUE DISORDERS	4.59877789574712 ( 0.647248952167151 - 32.674843371474 )	4.59708594563158 ( 2.81388643762612 )	4.59578688967433 ( 0.89088329518461 )	2.20031190060841 ( 0.532356299499496 )
LIPOMA	1	2126	957	27064552	NEOPLASMS BENIGN, MALIGNANT AND UNSPECIFIED (INCL CYSTS AND POLYPS)	13.3022665097794 ( 1.87095681902265 - 94.5774335880365 )	13.2964826515237 ( 11.360222340792 )	13.2836470746432 ( 2.57356379855684 )	3.73157939323916 ( 2.06192321349289 )
EPILEPSY	1	2126	12708	27052801	NERVOUS SYSTEM DISORDERS	1.00131741962382 ( 0.14096812385473 - 7.11250563194936 )	1.00131680024459 ( 1.73235973824123e-06 )	1.00131669663296 ( 0.194148030883151 )	0.00189834220640497 ( -1.66535244944308 )
PROSTATIC SPECIFIC ANTIGEN INCREASED	1	2126	6228	27059281	INVESTIGATIONS	2.04363997206196 ( 0.287685981928024 - 14.5174412302589 )	2.04314930916959 ( 0.532626869938542 )	2.04298184259243 ( 0.396092747282775 )	1.03067638188892 ( -0.636778742347381 )
PROSTATECTOMY	1	2126	206	27065303	SURGICAL AND MEDICAL PROCEDURES	61.7991373562641 ( 8.65968247780216 - 441.024643544171 )	61.7705529005254 ( 59.4983720187039 )	61.4769753502813 ( 11.8734189912747 )	5.94197428147602 ( 4.26295769661906 )
PROSTATOMEGALY	1	2126	1607	27063902	REPRODUCTIVE SYSTEM AND BREAST DISORDERS	7.92157019998935 ( 1.1146259840939 - 56.2980545302566 )	7.91831605320985 ( 6.0412053363535 )	7.91401361785338 ( 1.53378618550083 )	2.98440954779641 ( 1.31580394897412 )
BIOPSY SKIN	1	2126	68	27065441	INVESTIGATIONS	187.215988323834 ( 25.9830970149679 - 1348.94721225414 )	187.128439669239 ( 182.451150378412 )	184.430926050844 ( 35.3351180414402 )	7.52693678219717 ( 5.82458378195055 )
INJECTION SITE PARAESTHESIA	1	2126	614	27064895	GENERAL DISORDERS AND ADMINISTRATION SITE CONDITIONS	20.7335999767115 ( 2.91450374368078 - 147.4975521738 )	20.7243223086453 ( 18.742476124511 )	20.6922502398508 ( 4.00698429355531 )	4.37101863874874 ( 2.69991548894177 )
BRAIN FOG	1	2126	3522	27061987	NERVOUS SYSTEM DISORDERS	3.61415745564902 ( 0.508708383050481 - 25.677056933672 )	3.61292842064402 ( 1.88942173036475 )	3.61218674354477 ( 0.700258937437568 )	1.85287247948038 ( 0.185109668993669 )
MEMORY IMPAIRMENT	1	2126	60712	27004797	NERVOUS SYSTEM DISORDERS	0.209219961071546 ( 0.0294563369726824 - 1.48602971752307 )	0.209591742942223 ( 2.98742379468801 )	0.209604761706854 ( 0.0406429130969429 )	-2.25425660314161 ( -3.92135202956422 )
DEPRESSED LEVEL OF CONSCIOUSNESS	1	2126	16333	27049176	NERVOUS SYSTEM DISORDERS	0.778977327411812 ( 0.109668372088506 - 5.53309641663996 )	0.779081240280918 ( 0.0626784158117614 )	0.779094765367223 ( 0.151062976102333 )	-0.360129273390956 ( -2.02733646332434 )
CONFUSIONAL STATE	1	2126	61541	27003968	PSYCHIATRIC DISORDERS	0.206395286758861 ( 0.0290586539010987 - 1.46596654274691 )	0.206768396638147 ( 3.04998253881882 )	0.206781285910569 ( 0.0400954410271193 )	-2.27382246990036 ( -3.94091734209033 )
SOMNOLENCE	1	2126	80902	26984607	NERVOUS SYSTEM DISORDERS	0.156889391722627 ( 0.0220887403781935 - 1.11433611938304 )	0.157285776587825 ( 4.52861962499352 )	0.157296192941031 ( 0.0305002471862269 )	-2.66844434143549 ( -4.33552949971803 )
EAR DISCOMFORT	1	2126	4234	27061275	EAR AND LABYRINTH DISORDERS	3.00631262578481 ( 0.423171372273985 - 21.3575780312982 )	3.0053693664403 ( 1.33800054891442 )	3.00489584356747 ( 0.58255225303807 )	1.58731498475578 ( -0.0803287664747909 )
PRODUCT SUBSTITUTION ISSUE	1	2126	25122	27040387	PRODUCT ISSUES	0.506285432451818 ( 0.0712789223382574 - 3.5960832558119 )	0.506517550255084 ( 0.481210305510519 )	0.506537192911206 ( 0.0982170115118152 )	-0.981259890898338 ( -2.64841359613418 )
WOUND SECRETION	1	2126	1378	27064131	INJURY, POISONING AND PROCEDURAL COMPLICATIONS	9.2380776671987 ( 1.29973708051499 - 65.6610327308508 )	9.234204570035 ( 7.33754691404569 )	9.22823342821481 ( 1.78833877858584 )	3.20605449746136 ( 1.53719162503881 )
SCRATCH	1	2126	4433	27061076	INJURY, POISONING AND PROCEDURAL COMPLICATIONS	2.87133635338655 ( 0.404176184182632 - 20.3984618018803 )	2.8704565525622 ( 1.21875795298274 )	2.87003470850434 ( 0.55641187035902 )	1.52106818410804 ( -0.146549124757535 )
PRODUCT PRESCRIBING ISSUE	1	2126	9553	27055956	INJURY, POISONING AND PROCEDURAL COMPLICATIONS	1.33217060359106 ( 0.187541738004924 - 9.46284563613013 )	1.3320144349951 ( 0.0827776056712629 )	1.33197968364122 ( 0.258255679025594 )	0.413572077504078 ( -1.25374358522639 )
SKIN HAEMORRHAGE	1	2126	6590	27058919	SKIN AND SUBCUTANEOUS TISSUE DISORDERS	1.93135348606815 ( 0.271881609703189 - 13.7196711915151 )	1.93091561418941 ( 0.448845837620874 )	1.93077437376851 ( 0.374340701224256 )	0.949179583830911 ( -0.718253533365526 )
COLORECTAL CANCER METASTATIC	1	2126	821	27064688	NEOPLASMS BENIGN, MALIGNANT AND UNSPECIFIED (INCL CYSTS AND POLYPS)	15.5058867475705 ( 2.18052522749775 - 110.263582735243 )	15.4990668666361 ( 13.5474975813728 )	15.4814280991584 ( 2.99893489064803 )	3.95246665529366 ( 2.2823809215434 )
HIP ARTHROPLASTY	1	2126	6830	27058679	SURGICAL AND MEDICAL PROCEDURES	1.86347094950753 ( 0.262326980387043 - 13.2373878376332 )	1.86306499231453 ( 0.399857301679744 )	1.86293864697822 ( 0.361190213199037 )	0.897580162117565 ( -0.769839650197443 )
INCREASED VISCOSITY OF UPPER RESPIRATORY SECRETION	1	2126	452	27065057	RESPIRATORY, THORACIC AND MEDIASTINAL DISORDERS	28.1648375777354 ( 3.9568447571176 - 200.477432012792 )	28.1520661449297 ( 26.1302155839321 )	28.0921278090689 ( 5.43734543899285 )	4.81209399892911 ( 3.13954851027137 )
PULMONARY CONGESTION	1	2126	4920	27060589	RESPIRATORY, THORACIC AND MEDIASTINAL DISORDERS	2.58707418412378 ( 0.364170726273059 - 18.3786129727003 )	2.58632802794883 ( 0.972955752778379 )	2.586005669073 ( 0.50135651095485 )	1.3707254378452 ( -0.296836177679582 )
HIP FRACTURE	1	2126	12839	27052670	INJURY, POISONING AND PROCEDURAL COMPLICATIONS	0.991095891464865 ( 0.139529219749973 - 7.03989506885154 )	0.991100077693608 ( 7.99516000716269e-05 )	0.991100770833974 ( 0.192167363594538 )	-0.0128963430343221 ( -1.6801451303336 )
GASTROINTESTINAL HAEMORRHAGE	1	2126	30056	27035453	GASTROINTESTINAL DISORDERS	0.423096281735367 ( 0.0595672680894613 - 3.00518169390353 )	0.423367510563888 ( 0.786228471261054 )	0.423386695196068 ( 0.0820946600970813 )	-1.23995216110219 ( -2.90708954774395 )
PALLOR	1	2126	11925	27053584	VASCULAR DISORDERS	1.06709518371919 ( 0.150227731587165 - 7.57977318226365 )	1.06706363920404 ( 0.00421637167434031 )	1.06705801589034 ( 0.206893918611026 )	0.0936386175511732 ( -1.5736250722431 )
ALCOHOL POISONING	1	2126	829	27064680	INJURY, POISONING AND PROCEDURAL COMPLICATIONS	15.3562475956819 ( 2.15950698071179 - 109.198230117395 )	15.3494980669581 ( 13.3988954147858 )	15.3322095150702 ( 2.97005809660874 )	3.93849371274106 ( 2.26843713541259 )
SHOULDER FRACTURE	1	2126	474	27065035	INJURY, POISONING AND PROCEDURAL COMPLICATIONS	26.8575869980272 ( 3.77356988814696 - 191.153205250643 )	26.8454301635195 ( 24.8307316062932 )	26.7910187315963 ( 5.18594656501834 )	4.74367753575703 ( 3.07138543987691 )
SWELLING FACE	1	2126	25233	27040276	GENERAL DISORDERS AND ADMINISTRATION SITE CONDITIONS	0.504056213027789 ( 0.0709650871296488 - 3.58024876976112 )	0.504289378889083 ( 0.487713165303328 )	0.504309023440922 ( 0.0977849859087488 )	-0.987620055677779 ( -2.65477332363882 )
MOUTH SWELLING	1	2126	3017	27062492	GASTROINTESTINAL DISORDERS	4.21919128076678 ( 0.593841877693119 - 29.976961430965 )	4.2176777916832 ( 2.45423535312172 )	4.21661162939305 ( 0.817400972210444 )	2.07608414844866 ( 0.408202861238332 )
GLOSSODYNIA	1	2126	10038	27055471	GASTROINTESTINAL DISORDERS	1.26778219248511 ( 0.178478081784911 - 9.00542896645053 )	1.26765629582668 ( 0.0565289930700262 )	1.26762963417753 ( 0.245779956920031 )	0.342133292018984 ( -1.32516974686529 )
TONGUE HAEMORRHAGE	1	2126	447	27065062	GASTROINTESTINAL DISORDERS	28.4798857650354 ( 4.00100860104057 - 202.724856172145 )	28.4669662136649 ( 26.4433758561554 )	28.4056560212237 ( 5.49791867970702 )	4.82810631691774 ( 3.15549978168206 )
GINGIVAL PAIN	1	2126	2763	27062746	GASTROINTESTINAL DISORDERS	4.60710082057997 ( 0.648419936021775 - 32.7339996688132 )	4.60540495747674 ( 2.82180809669126 )	4.60410054179024 ( 0.892494400311903 )	2.20291933858709 ( 0.534962108189084 )
BLOOD GLUCOSE INCREASED	1	2126	68174	26997335	INVESTIGATIONS	0.18626826061066 ( 0.0262249850129899 - 1.32300799766844 )	0.186650833125652 ( 3.55314542170856 )	0.186662763439798 ( 0.036194452949694 )	-2.42149393571464 ( -4.08858485870504 )
GINGIVAL BLEEDING	1	2126	4876	27060633	GASTROINTESTINAL DISORDERS	2.61042364274651 ( 0.367456863653227 - 18.5445211904946 )	2.60966650892293 ( 0.992832540677721 )	2.6093364563273 ( 0.505878958605122 )	1.38368298193948 ( -0.283883208540946 )
URINARY RETENTION	1	2126	13078	27052431	RENAL AND URINARY DISORDERS	0.972975052212235 ( 0.136978308922339 - 6.91117053258506 )	0.972987757876451 ( 0.000750223364522034 )	0.972989823190475 ( 0.188656000283631 )	-0.0395033794076097 ( -1.7067486133427 )
HEPATIC STEATOSIS	1	2126	7172	27058337	HEPATOBILIARY DISORDERS	1.77458808138055 ( 0.249816353262812 - 12.6059115724299 )	1.77422391208983 ( 0.337893072063283 )	1.77411597623146 ( 0.343971067534207 )	0.827100323542559 ( -0.840302067192719 )
BLINDNESS TRANSIENT	1	2126	2886	27062623	EYE DISORDERS	4.41072824398318 ( 0.620791133771698 - 31.338275603378 )	4.4091247046113 ( 2.63529513387034 )	4.40794385088612 ( 0.854480676136926 )	2.14010584673936 ( 0.472187059665169 )
COLITIS	1	2126	17146	27048363	GASTROINTESTINAL DISORDERS	0.742018796240445 ( 0.104465460079179 - 5.27056400801565 )	0.742140085005729 ( 0.0896461534165234 )	0.742155123199873 ( 0.14390088785205 )	-0.430207328417293 ( -2.09740727005027 )
ALPHA HAEMOLYTIC STREPTOCOCCAL INFECTION	1	2126	362	27065147	INFECTIONS AND INFESTATIONS	35.1672622048513 ( 4.93794857720686 - 250.455490098343 )	35.1511986119012 ( 33.0886869047292 )	35.0571181749538 ( 6.78239234999321 )	5.13163550097959 ( 3.4577351012861 )
ALCOHOL USE	1	2126	550	27064959	SOCIAL CIRCUMSTANCES	23.1462917985119 ( 3.25305011783812 - 164.691844458242 )	23.1358798136513 ( 21.1410955053407 )	23.0957058031002 ( 4.47171112115167 )	4.52955273040419 ( 2.85798079355852 )
ASPARTATE AMINOTRANSFERASE INCREASED	1	2126	17281	27048228	INVESTIGATIONS	0.736218435322553 ( 0.103648899847168 - 5.22936167492372 )	0.736342451102843 ( 0.0944610624064402 )	0.736357707297085 ( 0.142776845597782 )	-0.441521327005815 ( -2.1087201310569 )
GAMMA-GLUTAMYLTRANSFERASE INCREASED	1	2126	7423	27058086	INVESTIGATIONS	1.71456657114009 ( 0.241367983460193 - 12.1794882847663 )	1.71423062070702 ( 0.297624249042838 )	1.71413441507385 ( 0.332342942251497 )	0.777480243847771 ( -0.889910381879476 )
ALANINE AMINOTRANSFERASE INCREASED	1	2126	21188	27044321	INVESTIGATIONS	0.600375356682309 ( 0.0845250441837651 - 4.26442331254814 )	0.600563238508034 ( 0.265862404674314 )	0.600582089645959 ( 0.116451509270888 )	-0.735566642909774 ( -2.40273880375971 )
VIRAL UPPER RESPIRATORY TRACT INFECTION	1	2126	1124	27064385	INFECTIONS AND INFESTATIONS	11.325792258531 ( 1.59320896053318 - 80.5127095446876 )	11.3209376312351 ( 9.40129648407188 )	11.3117634644518 ( 2.19181136492913 )	3.49975195287094 ( 1.83048139635503 )
AUTOIMMUNE HEPATITIS	1	2126	3009	27062500	HEPATOBILIARY DISORDERS	4.23041005550298 ( 0.595420381515628 - 30.056695728396 )	4.22889129196019 ( 2.4648149293257 )	4.22781857060074 ( 0.819572874491178 )	2.07991346732828 ( 0.412029983574773 )
PEMPHIGUS	1	2126	7895	27057614	SKIN AND SUBCUTANEOUS TISSUE DISORDERS	1.61203364716943 ( 0.226935709233824 - 11.451051438224 )	1.6117459021543 ( 0.232229435149834 )	1.6116684267361 ( 0.312478507246598 )	0.688554964518946 ( -0.978815562592992 )
PHARYNGEAL SWELLING	1	2126	6677	27058832	RESPIRATORY, THORACIC AND MEDIASTINAL DISORDERS	1.90618220028006 ( 0.268338702693868 - 13.5408368013533 )	1.90575616257424 ( 0.430524017346469 )	1.9056205297257 ( 0.369464444557893 )	0.930260860912228 ( -0.737167322798586 )
ASPARTATE AMINOTRANSFERASE	1	2126	124	27065385	INVESTIGATIONS	102.666619882863 ( 14.3412584349116 - 734.972797959856 )	102.618821754099 ( 99.8239990160265 )	101.805871180066 ( 19.6108701416213 )	6.66967695431326 ( 4.98292102264248 )
ALANINE AMINOTRANSFERASE	1	2126	92	27065417	INVESTIGATIONS	138.376912143646 ( 19.2767434784226 - 993.330114904716 )	138.312324972915 ( 134.854216657242 )	136.835848360304 ( 26.2984357226428 )	7.09630242786731 ( 5.40289188689616 )
INFECTIOUS MONONUCLEOSIS	1	2126	793	27064716	INFECTIONS AND INFESTATIONS	16.0533999874252 ( 2.25742456187562 - 114.161799915094 )	16.0463226954706 ( 14.091286551676 )	16.0273726668869 ( 3.10458138655838 )	4.00246604183239 ( 2.33227364393549 )
BLADDER CANCER	1	2126	45708	27019801	NEOPLASMS BENIGN, MALIGNANT AND UNSPECIFIED (INCL CYSTS AND POLYPS)	0.278052412298413 ( 0.0391471355002386 - 1.97493745064681 )	0.278391832885014 ( 1.87357420799468 )	0.278407619889042 ( 0.0539837284892077 )	-1.84472939725786 ( -3.51183832884235 )
GASTROENTERITIS	1	2126	5723	27059786	INFECTIONS AND INFESTATIONS	2.22401315416379 ( 0.313073014752718 - 15.7989806748448 )	2.22343768958732 ( 0.673216448642217 )	2.22322395134665 ( 0.431033030640529 )	1.15265328224868 ( -0.51483719088786 )
HYPERTENSION	1	2126	86275	26979234	VASCULAR DISORDERS	0.147089403510455 ( 0.0207089979843886 - 1.04472909029067 )	0.147490395798415 ( 4.94329213486747 )	0.147500276989061 ( 0.0286008050363022 )	-2.76121043119004 ( -4.4282936664773 )
PROSTHESIS IMPLANTATION	1	2126	82	27065427	SURGICAL AND MEDICAL PROCEDURES	155.252202693711 ( 21.5996637698639 - 1115.90840941136 )	155.17968167693 ( 151.340973916667 )	153.322095150702 ( 29.4351003904788 )	7.26042180762842 ( 5.56390090412879 )
RECTAL HAEMORRHAGE	1	2126	16595	27048914	GASTROINTESTINAL DISORDERS	0.766671494576255 ( 0.107935996857649 - 5.44568260550728 )	0.766781192980309 ( 0.0709734437154381 )	0.766795245692229 ( 0.148678272290171 )	-0.383086702896307 ( -2.05029147943164 )
MALE SEXUAL DYSFUNCTION	1	2126	261	27065248	REPRODUCTIVE SYSTEM AND BREAST DISORDERS	48.7762315142209 ( 6.84167013905679 - 347.739764176481 )	48.7537697222537 ( 46.5962041926929 )	48.5715034256039 ( 9.3887606804512 )	5.60203823743789 ( 3.92551619276945 )
NASAL SEPTAL OPERATION	1	2126	129	27065380	SURGICAL AND MEDICAL PROCEDURES	98.6872752995398 ( 13.7895990516627 - 706.269868294163 )	98.6413480426994 ( 95.9084734393723 )	97.8902607500633 ( 18.8614196118009 )	6.61309342594689 ( 4.92708523541401 )
GASTRIC BYPASS	1	2126	704	27064805	SURGICAL AND MEDICAL PROCEDURES	18.0829375748311 ( 2.54242068344864 - 128.614683425126 )	18.0749061044151 ( 16.1077712063458 )	18.0506863794443 ( 3.49605062666525 )	4.17398179168919 ( 2.50339422722014 )
TINEA VERSICOLOUR	1	2126	171	27065338	INFECTIONS AND INFESTATIONS	74.4481798726984 ( 10.4220220405854 - 531.809610915613 )	74.4136485234399 ( 72.0064567653577 )	73.986824985513 ( 14.2779179151258 )	6.20919648427325 ( 4.52777015381677 )
ACUTE HEPATITIS B	1	2126	146	27065363	INFECTIONS AND INFESTATIONS	87.1962364205724 ( 12.1946938158509 - 623.482947643145 )	87.1557116267687 ( 84.5882761217208 )	86.5696183503961 ( 16.6924696853593 )	6.43578889413898 ( 4.7519469827198 )
HEPATIC NEOPLASM	1	2126	1191	27064318	NEOPLASMS BENIGN, MALIGNANT AND UNSPECIFIED (INCL CYSTS AND POLYPS)	10.6886305491247 ( 1.50365257401687 - 75.9795347608004 )	10.6840754806954 ( 8.7706951458521 )	10.6759512562988 ( 2.06869875571991 )	3.41629271851318 ( 1.74714654652781 )
ADENOCARCINOMA OF COLON	1	2126	996	27064513	NEOPLASMS BENIGN, MALIGNANT AND UNSPECIFIED (INCL CYSTS AND POLYPS)	12.7813762103919 ( 1.79776590217762 - 90.8703283523681 )	12.7758372464942 ( 10.8436226431151 )	12.7640259754345 ( 2.47297570520875 )	3.67401154457715 ( 2.00445696210789 )
VAGINAL HAEMORRHAGE	1	2126	14883	27050626	REPRODUCTIVE SYSTEM AND BREAST DISORDERS	0.85491626154687 ( 0.120358736315567 - 6.07252814902431 )	0.854984472049199 ( 0.0246082361341998 )	0.854994215097301 ( 0.165778727881144 )	-0.226013436150429 ( -1.89323551866763 )
COLORECTAL CANCER	1	2126	46523	27018986	NEOPLASMS BENIGN, MALIGNANT AND UNSPECIFIED (INCL CYSTS AND POLYPS)	0.273173189870034 ( 0.0384602018234917 - 1.94028081304007 )	0.273514904402301 ( 1.93290360370826 )	0.273530519678192 ( 0.0530380668216445 )	-1.87022628149699 ( -3.53733425579407 )
ECZEMA	1	2126	19616	27045893	SKIN AND SUBCUTANEOUS TISSUE DISORDERS	0.648526329227662 ( 0.0913037367217514 - 4.60645330413196 )	0.648691573078519 ( 0.190384507193269 )	0.648709481445085 ( 0.125782911715502 )	-0.624355569692432 ( -2.29153717479026 )
ANKLE FRACTURE	1	2126	6374	27059135	INJURY, POISONING AND PROCEDURAL COMPLICATIONS	1.99681849269478 ( 0.281095871342489 - 14.1847835534721 )	1.99634984272172 ( 0.497303173739889 )	1.99619355255031 ( 0.387022613540974 )	0.997251612341761 ( -0.670194335491751 )
SPINAL OPERATION	1	2126	6532	27058977	SURGICAL AND MEDICAL PROCEDURES	1.94850685157203 ( 0.274295971108429 - 13.8415410743394 )	1.94806091511149 ( 0.46143263134476 )	1.94791579634291 ( 0.377663682320817 )	0.961931314574199 ( -0.705505164588743 )
AORTIC DILATATION	1	2126	411	27065098	VASCULAR DISORDERS	30.9745154992183 ( 4.35063331502598 - 220.524356097243 )	30.9604231082925 ( 28.9227919605952 )	30.8877036347287 ( 5.97736015484754 )	4.94896071179213 ( 3.27587108554715 )
GENERAL PHYSICAL HEALTH DETERIORATION	1	2126	48744	27016765	GENERAL DISORDERS AND ADMINISTRATION SITE CONDITIONS	0.260704735505281 ( 0.0367047965799523 - 1.85171872474022 )	0.261052312028316 ( 2.09543283063721 )	0.261067471484424 ( 0.0506214996824234 )	-1.93750538312555 ( -3.60461091113073 )
DIABETIC GANGRENE	1	2126	118	27065391	INFECTIONS AND INFESTATIONS	107.886980404037 ( 15.0644495993569 - 772.653555241608 )	107.836727944985 ( 104.957000460587 )	106.938940315195 ( 20.5927581171484 )	6.7406434756674 ( 5.05290850435775 )
LIMB OPERATION	1	2126	2116	27063393	SURGICAL AND MEDICAL PROCEDURES	6.01593756835436 ( 0.846612905578001 - 42.7485862640242 )	6.0135793466485 ( 4.17822201532056 )	6.01121109943705 ( 1.16515388651974 )	2.58765568496775 ( 0.919422747196827 )
BACTERIAL VAGINOSIS	1	2126	769	27064740	INFECTIONS AND INFESTATIONS	16.5544310517991 ( 2.32778970469437 - 117.729357981138 )	16.5471182022214 ( 14.5889958566031 )	16.5269271396211 ( 3.20124433783497 )	4.04674660339308 ( 2.37645661882198 )
MATERNAL EXPOSURE TIMING UNSPECIFIED	1	2126	1144	27064365	INJURY, POISONING AND PROCEDURAL COMPLICATIONS	11.1277806741706 ( 1.56537834465755 - 79.1038812789596 )	11.1230191411785 ( 9.20526596463322 )	11.1141780764264 ( 2.15355389827893 )	3.47432935599104 ( 1.80509745095876 )
APPENDICITIS PERFORATED	1	2126	900	27064609	INFECTIONS AND INFESTATIONS	14.1447731786349 ( 1.98932601778687 - 100.574067038852 )	14.1385932194536 ( 12.1961767315888 )	14.1240109850258 ( 2.73622689533953 )	3.82007794316181 ( 2.15025748457924 )
ONYCHOCLASIS	1	2126	3312	27062197	SKIN AND SUBCUTANEOUS TISSUE DISORDERS	3.84334581396194 ( 0.540958101006919 - 27.3058246437276 )	3.84200902702543 ( 2.10191222936383 )	3.84115119152075 ( 0.744635023249563 )	1.94153875089433 ( 0.273731057392825 )
OCULAR HYPERAEMIA	1	2126	19192	27046317	EYE DISORDERS	0.662864313760398 ( 0.0933222280669919 - 4.70830055773664 )	0.663022816668832 ( 0.171379134862988 )	0.663040373964895 ( 0.128561512058312 )	-0.592831373047997 ( -2.26001579031013 )
SQUAMOUS CELL CARCINOMA OF SKIN	1	2126	2736	27062773	NEOPLASMS BENIGN, MALIGNANT AND UNSPECIFIED (INCL CYSTS AND POLYPS)	4.65257027308786 ( 0.654817179230166 - 33.0571811989866 )	4.650853032715 ( 2.86510998032158 )	4.64951914413892 ( 0.901296054333756 )	2.21708151961039 ( 0.549115388253815 )
PERIPHERAL ARTERY ANEURYSM	1	2126	134	27065375	VASCULAR DISORDERS	95.0048967298971 ( 13.2788077765749 - 679.724456783011 )	94.9607007276733 ( 92.2830158737143 )	94.264695537098 ( 18.1671397036553 )	6.55864564192451 ( 4.8733305076308 )
LIPOEDEMA	1	2126	200	27065309	METABOLISM AND NUTRITION DISORDERS	63.6531255879586 ( 8.91820546784661 - 454.320144531808 )	63.6236694875411 ( 61.3331787426193 )	63.312108942827 ( 12.2263932016786 )	5.98440954779641 ( 4.30503895344953 )
SLEEP APNOEA SYNDROME	1	2126	8722	27056787	RESPIRATORY, THORACIC AND MEDIASTINAL DISORDERS	1.45913972150743 ( 0.205414325139889 - 10.3648502870033 )	1.45892385892092 ( 0.144390572350031 )	1.45887124813805 ( 0.282856194497437 )	0.544852564634068 ( -1.12248799011671 )
OSTEOPENIA	1	2126	8386	27057123	MUSCULOSKELETAL AND CONNECTIVE TISSUE DISORDERS	1.51762159483204 ( 0.213646306873344 - 10.7803188307203 )	1.51737823724162 ( 0.176443338363741 )	1.51731654912462 ( 0.294186871719397 )	0.601522098248956 ( -1.06582992119509 )
BODY TINEA	1	2126	241	27065268	INFECTIONS AND INFESTATIONS	52.8240905914912 ( 7.40714577022529 - 376.715219786097 )	52.7997257158018 ( 50.6091231980286 )	52.5856772624307 ( 10.1620473392027 )	5.71659800170075 ( 4.03929910687468 )
BOWEN'S DISEASE	1	2126	634	27064875	NEOPLASMS BENIGN, MALIGNANT AND UNSPECIFIED (INCL CYSTS AND POLYPS)	20.0795283570396 ( 2.82270344881918 - 142.837342410101 )	20.0705581979625 ( 18.0922708274443 )	20.0405258228476 ( 3.88094339333446 )	4.32484845731581 ( 2.65387247763181 )
ULCER	1	2126	6518	27058991	GENERAL DISORDERS AND ADMINISTRATION SITE CONDITIONS	1.95269305609158 ( 0.274885184579449 - 13.8712829399731 )	1.95224515150479 ( 0.464516527579484 )	1.95209907923121 ( 0.378474638984107 )	0.965026279072905 ( -0.702411020559185 )
SUBDURAL HAEMATOMA	1	2126	5656	27059853	INJURY, POISONING AND PROCEDURAL COMPLICATIONS	2.25036400209702 ( 0.316781765638357 - 15.9862046722583 )	2.24977614878151 ( 0.694287191009074 )	2.24955522317628 ( 0.436137330941782 )	1.16963978333157 ( -0.497855853699867 )
EMPHYSEMA	1	2126	3584	27061925	RESPIRATORY, THORACIC AND MEDIASTINAL DISORDERS	3.55162762166543 ( 0.499909442320762 - 25.2326875532052 )	3.55042798479582 ( 1.8318157444763 )	3.5497165683426 ( 0.688151232652736 )	1.82770383538608 ( 0.159953271198231 )
SUPERFICIAL SPREADING MELANOMA STAGE I	1	2126	10	27065499	NEOPLASMS BENIGN, MALIGNANT AND UNSPECIFIED (INCL CYSTS AND POLYPS)	1273.07144873001 ( 162.89126390646 - 9949.6490769586 )	1272.47338975082 ( 1154.976992663 )	1156.88489977348 ( 207.07312437378 )	10.176029620338 ( 8.31246851104728 )
